# Supplementary material for: Genetically regulated gene expression underlies lipid traits in Hispanic cohorts
Source: PLoS One. 2019 Aug 8;14(8):e0220827. doi: 10.1371/journal.pone.0220827 (PMC6687110; doi:10.1371/journal.pone.0220827)
Supplement: S2 Table — (CSV) [file pone.0220827.s002.csv]

chr	rs	ps	n_miss	allele1	allele0	af	beta	se	l_remle	l_mle	p_wald	p_lrt	p_score	pheno	anc
19	rs1578944	49945850	0	C	T	0.009	-2.532809e-01	7.034321e-02	2.126238e-03	2.130752e-03	0.0003188261	3.179617e-04	3.215774e-04	TRIG	NAT
19	rs11083974	49946493	0	G	A	0.009	-2.532809e-01	7.034321e-02	2.126238e-03	2.130752e-03	0.0003188261	3.179617e-04	3.215774e-04	TRIG	NAT
19	rs7462	49949652	0	G	A	0.009	-2.532809e-01	7.034321e-02	2.126238e-03	2.130752e-03	0.0003188261	3.179617e-04	3.215774e-04	TRIG	NAT
19	rs13394	49950298	0	C	T	0.009	-2.532809e-01	7.034321e-02	2.126238e-03	2.130752e-03	0.0003188261	3.179617e-04	3.215774e-04	TRIG	NAT
19	rs4384693	49951632	0	A	G	0.009	-2.532809e-01	7.034321e-02	2.126238e-03	2.130752e-03	0.0003188261	3.179617e-04	3.215774e-04	TRIG	NAT
19	rs6509432	49954356	0	G	A	0.009	-2.532809e-01	7.034321e-02	2.126238e-03	2.130752e-03	0.0003188261	3.179617e-04	3.215774e-04	TRIG	NAT
19	rs2293013	49954803	0	C	T	0.009	-2.532809e-01	7.034321e-02	2.126238e-03	2.130752e-03	0.0003188261	3.179617e-04	3.215774e-04	TRIG	NAT
19	rs2293012	49954807	0	T	G	0.009	-2.532809e-01	7.034321e-02	2.126238e-03	2.130752e-03	0.0003188261	3.179617e-04	3.215774e-04	TRIG	NAT
19	rs2293011	49955016	0	G	T	0.009	-2.532809e-01	7.034321e-02	2.126238e-03	2.130752e-03	0.0003188261	3.179617e-04	3.215774e-04	TRIG	NAT
19	rs3905288	49955222	0	G	A	0.009	-2.532809e-01	7.034321e-02	2.126238e-03	2.130752e-03	0.0003188261	3.179617e-04	3.215774e-04	TRIG	NAT
19	rs17206882	49955953	0	G	A	0.009	-2.532809e-01	7.034321e-02	2.126238e-03	2.130752e-03	0.0003188261	3.179617e-04	3.215774e-04	TRIG	NAT
19	rs17206895	49956891	0	T	G	0.009	-2.532809e-01	7.034321e-02	2.126238e-03	2.130752e-03	0.0003188261	3.179617e-04	3.215774e-04	TRIG	NAT
19	rs2335183	49957010	0	C	T	0.009	-2.532809e-01	7.034321e-02	2.126238e-03	2.130752e-03	0.0003188261	3.179617e-04	3.215774e-04	TRIG	NAT
19	rs12986313	49958641	0	C	A	0.009	-2.532809e-01	7.034321e-02	2.126238e-03	2.130752e-03	0.0003188261	3.179617e-04	3.215774e-04	TRIG	NAT
19	rs2293009	49967680	0	G	A	0.009	-2.532809e-01	7.034321e-02	2.126238e-03	2.130752e-03	0.0003188261	3.179617e-04	3.215774e-04	TRIG	NAT
19	rs10853810	49969085	0	C	T	0.009	-2.532809e-01	7.034321e-02	2.126238e-03	2.130752e-03	0.0003188261	3.179617e-04	3.215774e-04	TRIG	NAT
19	rs1055637	49973784	0	A	G	0.009	-2.532809e-01	7.034321e-02	2.126238e-03	2.130752e-03	0.0003188261	3.179617e-04	3.215774e-04	TRIG	NAT
19	rs1006938	49974386	0	C	A	0.009	-2.532809e-01	7.034321e-02	2.126238e-03	2.130752e-03	0.0003188261	3.179617e-04	3.215774e-04	TRIG	NAT
19	rs35538484	49977218	0	T	C	0.009	-2.532809e-01	7.034321e-02	2.126238e-03	2.130752e-03	0.0003188261	3.179617e-04	3.215774e-04	TRIG	NAT
19	rs17272847	49979398	0	G	A	0.009	-2.532809e-01	7.034321e-02	2.126238e-03	2.130752e-03	0.0003188261	3.179617e-04	3.215774e-04	TRIG	NAT
19	rs3826717	49979893	0	A	G	0.009	-2.532809e-01	7.034321e-02	2.126238e-03	2.130752e-03	0.0003188261	3.179617e-04	3.215774e-04	TRIG	NAT
19	rs9653117	49980529	0	C	T	0.009	-2.532809e-01	7.034321e-02	2.126238e-03	2.130752e-03	0.0003188261	3.179617e-04	3.215774e-04	TRIG	NAT
19	rs113220577	49983010	0	G	A	0.009	-2.532809e-01	7.034321e-02	2.126238e-03	2.130752e-03	0.0003188261	3.179617e-04	3.215774e-04	TRIG	NAT
19	rs55893003	49988419	0	C	A	0.009	-2.532809e-01	7.034321e-02	2.126238e-03	2.130752e-03	0.0003188261	3.179617e-04	3.215774e-04	TRIG	NAT
19	rs1042122	49989424	0	T	C	0.009	-2.532809e-01	7.034321e-02	2.126238e-03	2.130752e-03	0.0003188261	3.179617e-04	3.215774e-04	TRIG	NAT
19	rs4802612	49989750	0	A	G	0.009	-2.532809e-01	7.034321e-02	2.126238e-03	2.130752e-03	0.0003188261	3.179617e-04	3.215774e-04	TRIG	NAT
19	rs2271953	49990666	0	A	C	0.009	-2.532809e-01	7.034321e-02	2.126238e-03	2.130752e-03	0.0003188261	3.179617e-04	3.215774e-04	TRIG	NAT
19	rs2271952	49990793	0	C	T	0.009	-2.532809e-01	7.034321e-02	2.126238e-03	2.130752e-03	0.0003188261	3.179617e-04	3.215774e-04	TRIG	NAT
19	rs2271951	49990843	0	A	G	0.009	-2.532809e-01	7.034321e-02	2.126238e-03	2.130752e-03	0.0003188261	3.179617e-04	3.215774e-04	TRIG	NAT
19	rs3786567	49991789	0	C	T	0.009	-2.532809e-01	7.034321e-02	2.126238e-03	2.130752e-03	0.0003188261	3.179617e-04	3.215774e-04	TRIG	NAT
19	rs2681568	49992367	0	C	A	0.009	-2.532809e-01	7.034321e-02	2.126238e-03	2.130752e-03	0.0003188261	3.179617e-04	3.215774e-04	TRIG	NAT
19	rs55991145	49993383	0	G	T	0.009	-2.532809e-01	7.034321e-02	2.126238e-03	2.130752e-03	0.0003188261	3.179617e-04	3.215774e-04	TRIG	NAT
19	rs56974957	49994476	0	T	C	0.009	-2.532809e-01	7.034321e-02	2.126238e-03	2.130752e-03	0.0003188261	3.179617e-04	3.215774e-04	TRIG	NAT
19	rs1858742	49995893	0	G	A	0.009	-2.532809e-01	7.034321e-02	2.126238e-03	2.130752e-03	0.0003188261	3.179617e-04	3.215774e-04	TRIG	NAT
19	rs8108175	49997571	0	T	G	0.009	-2.532809e-01	7.034321e-02	2.126238e-03	2.130752e-03	0.0003188261	3.179617e-04	3.215774e-04	TRIG	NAT
19	rs10421294	49997982	0	G	A	0.009	-2.532809e-01	7.034321e-02	2.126238e-03	2.130752e-03	0.0003188261	3.179617e-04	3.215774e-04	TRIG	NAT
19	rs10403394	49999345	0	G	A	0.009	-2.532809e-01	7.034321e-02	2.126238e-03	2.130752e-03	0.0003188261	3.179617e-04	3.215774e-04	TRIG	NAT
19	rs4802613	49999880	0	C	T	0.009	-2.532809e-01	7.034321e-02	2.126238e-03	2.130752e-03	0.0003188261	3.179617e-04	3.215774e-04	TRIG	NAT
19	rs2280401	50000009	0	G	A	0.009	-2.532809e-01	7.034321e-02	2.126238e-03	2.130752e-03	0.0003188261	3.179617e-04	3.215774e-04	TRIG	NAT
19	rs739347	50001385	0	T	C	0.009	-2.532809e-01	7.034321e-02	2.126238e-03	2.130752e-03	0.0003188261	3.179617e-04	3.215774e-04	TRIG	NAT
19	rs2073614	50001499	0	A	G	0.009	-2.532809e-01	7.034321e-02	2.126238e-03	2.130752e-03	0.0003188261	3.179617e-04	3.215774e-04	TRIG	NAT
19	rs739349	50002607	0	C	T	0.009	-2.532809e-01	7.034321e-02	2.126238e-03	2.130752e-03	0.0003188261	3.179617e-04	3.215774e-04	TRIG	NAT
19	rs756628	50002686	0	T	C	0.009	-2.532809e-01	7.034321e-02	2.126238e-03	2.130752e-03	0.0003188261	3.179617e-04	3.215774e-04	TRIG	NAT
19	rs2077300	50003253	0	C	T	0.009	-2.532809e-01	7.034321e-02	2.126238e-03	2.130752e-03	0.0003188261	3.179617e-04	3.215774e-04	TRIG	NAT
19	rs2335534	50014977	0	G	A	0.009	-2.532809e-01	7.034321e-02	2.126238e-03	2.130752e-03	0.0003188261	3.179617e-04	3.215774e-04	TRIG	NAT
19	rs2878342	50017724	0	C	T	0.009	-2.532809e-01	7.034321e-02	2.126238e-03	2.130752e-03	0.0003188261	3.179617e-04	3.215774e-04	TRIG	NAT
19	rs1997594	50018790	0	C	A	0.009	-2.532809e-01	7.034321e-02	2.126238e-03	2.130752e-03	0.0003188261	3.179617e-04	3.215774e-04	TRIG	NAT
19	rs3810194	50028040	0	T	C	0.009	-2.532809e-01	7.034321e-02	2.126238e-03	2.130752e-03	0.0003188261	3.179617e-04	3.215774e-04	TRIG	NAT
19	rs1132990	50028163	0	A	G	0.009	-2.532809e-01	7.034321e-02	2.126238e-03	2.130752e-03	0.0003188261	3.179617e-04	3.215774e-04	TRIG	NAT
19	rs78357218	50034535	0	C	T	0.009	-2.532809e-01	7.034321e-02	2.126238e-03	2.130752e-03	0.0003188261	3.179617e-04	3.215774e-04	TRIG	NAT
19	rs149888962	50035293	0	C	T	0.009	-2.532809e-01	7.034321e-02	2.126238e-03	2.130752e-03	0.0003188261	3.179617e-04	3.215774e-04	TRIG	NAT
19	rs80318811	50036323	0	A	G	0.009	-2.532809e-01	7.034321e-02	2.126238e-03	2.130752e-03	0.0003188261	3.179617e-04	3.215774e-04	TRIG	NAT
19	rs10419198	50038017	0	C	T	0.009	-2.532809e-01	7.034321e-02	2.126238e-03	2.130752e-03	0.0003188261	3.179617e-04	3.215774e-04	TRIG	NAT
19	rs150181699	50038859	0	A	G	0.009	-2.532809e-01	7.034321e-02	2.126238e-03	2.130752e-03	0.0003188261	3.179617e-04	3.215774e-04	TRIG	NAT
19	rs144039379	50040060	0	G	A	0.009	-2.532809e-01	7.034321e-02	2.126238e-03	2.130752e-03	0.0003188261	3.179617e-04	3.215774e-04	TRIG	NAT
19	rs8105626	50042371	0	T	C	0.009	-2.532809e-01	7.034321e-02	2.126238e-03	2.130752e-03	0.0003188261	3.179617e-04	3.215774e-04	TRIG	NAT
19	rs4560020	50042535	0	A	G	0.009	-2.532809e-01	7.034321e-02	2.126238e-03	2.130752e-03	0.0003188261	3.179617e-04	3.215774e-04	TRIG	NAT
19	rs8108243	50042829	0	C	T	0.009	-2.532809e-01	7.034321e-02	2.126238e-03	2.130752e-03	0.0003188261	3.179617e-04	3.215774e-04	TRIG	NAT
19	rs8100016	50044731	0	T	C	0.009	-2.532809e-01	7.034321e-02	2.126238e-03	2.130752e-03	0.0003188261	3.179617e-04	3.215774e-04	TRIG	NAT
19	rs148714924	50049292	0	G	A	0.009	-2.532809e-01	7.034321e-02	2.126238e-03	2.130752e-03	0.0003188261	3.179617e-04	3.215774e-04	TRIG	NAT
19	rs35279796	50053452	0	G	A	0.009	-2.532809e-01	7.034321e-02	2.126238e-03	2.130752e-03	0.0003188261	3.179617e-04	3.215774e-04	TRIG	NAT
19	rs11879680	50064421	0	G	A	0.009	-2.532809e-01	7.034321e-02	2.126238e-03	2.130752e-03	0.0003188261	3.179617e-04	3.215774e-04	TRIG	NAT
19	rs11879685	50064453	0	G	A	0.009	-2.532809e-01	7.034321e-02	2.126238e-03	2.130752e-03	0.0003188261	3.179617e-04	3.215774e-04	TRIG	NAT
19	rs112559857	50065499	0	T	C	0.009	-2.532809e-01	7.034321e-02	2.126238e-03	2.130752e-03	0.0003188261	3.179617e-04	3.215774e-04	TRIG	NAT
19	rs117317756	50065915	0	G	A	0.009	-2.532809e-01	7.034321e-02	2.126238e-03	2.130752e-03	0.0003188261	3.179617e-04	3.215774e-04	TRIG	NAT
19	rs61138558	50067246	0	G	A	0.009	-2.532809e-01	7.034321e-02	2.126238e-03	2.130752e-03	0.0003188261	3.179617e-04	3.215774e-04	TRIG	NAT
19	rs73934005	50067276	0	C	T	0.009	-2.532809e-01	7.034321e-02	2.126238e-03	2.130752e-03	0.0003188261	3.179617e-04	3.215774e-04	TRIG	NAT
19	rs73934006	50068206	0	C	T	0.009	-2.532809e-01	7.034321e-02	2.126238e-03	2.130752e-03	0.0003188261	3.179617e-04	3.215774e-04	TRIG	NAT
19	rs115172993	50069019	0	G	A	0.009	-2.532809e-01	7.034321e-02	2.126238e-03	2.130752e-03	0.0003188261	3.179617e-04	3.215774e-04	TRIG	NAT
19	rs148081494	50069316	0	G	T	0.009	-2.532809e-01	7.034321e-02	2.126238e-03	2.130752e-03	0.0003188261	3.179617e-04	3.215774e-04	TRIG	NAT
19	rs10401626	50069747	0	A	G	0.009	-2.532809e-01	7.034321e-02	2.126238e-03	2.130752e-03	0.0003188261	3.179617e-04	3.215774e-04	TRIG	NAT
19	rs8103904	50069844	0	T	C	0.009	-2.532809e-01	7.034321e-02	2.126238e-03	2.130752e-03	0.0003188261	3.179617e-04	3.215774e-04	TRIG	NAT
19	rs8102979	50069894	0	A	G	0.009	-2.532809e-01	7.034321e-02	2.126238e-03	2.130752e-03	0.0003188261	3.179617e-04	3.215774e-04	TRIG	NAT
19	rs113413023	50070065	0	C	T	0.009	-2.532809e-01	7.034321e-02	2.126238e-03	2.130752e-03	0.0003188261	3.179617e-04	3.215774e-04	TRIG	NAT
19	rs73934007	50071697	0	C	T	0.009	-2.532809e-01	7.034321e-02	2.126238e-03	2.130752e-03	0.0003188261	3.179617e-04	3.215774e-04	TRIG	NAT
19	rs112673105	50072275	0	G	A	0.009	-2.532809e-01	7.034321e-02	2.126238e-03	2.130752e-03	0.0003188261	3.179617e-04	3.215774e-04	TRIG	NAT
19	rs113710641	50072839	0	G	A	0.009	-2.532809e-01	7.034321e-02	2.126238e-03	2.130752e-03	0.0003188261	3.179617e-04	3.215774e-04	TRIG	NAT
19	rs9304689	50074618	0	G	T	0.009	-2.532809e-01	7.034321e-02	2.126238e-03	2.130752e-03	0.0003188261	3.179617e-04	3.215774e-04	TRIG	NAT
19	rs67179000	50078988	0	T	C	0.009	-2.532809e-01	7.034321e-02	2.126238e-03	2.130752e-03	0.0003188261	3.179617e-04	3.215774e-04	TRIG	NAT
19	rs7250216	50079169	0	G	A	0.009	-2.532809e-01	7.034321e-02	2.126238e-03	2.130752e-03	0.0003188261	3.179617e-04	3.215774e-04	TRIG	NAT
19	rs6509438	50079451	0	G	A	0.009	-2.532809e-01	7.034321e-02	2.126238e-03	2.130752e-03	0.0003188261	3.179617e-04	3.215774e-04	TRIG	NAT
19	rs10410923	50079761	0	G	A	0.009	-2.532809e-01	7.034321e-02	2.126238e-03	2.130752e-03	0.0003188261	3.179617e-04	3.215774e-04	TRIG	NAT
19	rs141572954	50080103	0	T	C	0.009	-2.532809e-01	7.034321e-02	2.126238e-03	2.130752e-03	0.0003188261	3.179617e-04	3.215774e-04	TRIG	NAT
19	rs13346402	50080250	0	A	G	0.009	-2.532809e-01	7.034321e-02	2.126238e-03	2.130752e-03	0.0003188261	3.179617e-04	3.215774e-04	TRIG	NAT
19	rs75792756	50080882	0	G	A	0.009	-2.532809e-01	7.034321e-02	2.126238e-03	2.130752e-03	0.0003188261	3.179617e-04	3.215774e-04	TRIG	NAT
19	rs74638421	50081017	0	G	T	0.009	-2.532809e-01	7.034321e-02	2.126238e-03	2.130752e-03	0.0003188261	3.179617e-04	3.215774e-04	TRIG	NAT
19	rs7258960	50081372	0	C	T	0.009	-2.532809e-01	7.034321e-02	2.126238e-03	2.130752e-03	0.0003188261	3.179617e-04	3.215774e-04	TRIG	NAT
19	rs7255842	50082466	0	C	T	0.009	-2.532809e-01	7.034321e-02	2.126238e-03	2.130752e-03	0.0003188261	3.179617e-04	3.215774e-04	TRIG	NAT
19	rs67546213	50082587	0	G	A	0.009	-2.532809e-01	7.034321e-02	2.126238e-03	2.130752e-03	0.0003188261	3.179617e-04	3.215774e-04	TRIG	NAT
19	rs7255971	50082630	0	A	G	0.009	-2.532809e-01	7.034321e-02	2.126238e-03	2.130752e-03	0.0003188261	3.179617e-04	3.215774e-04	TRIG	NAT
19	rs7257088	50082707	0	T	C	0.009	-2.532809e-01	7.034321e-02	2.126238e-03	2.130752e-03	0.0003188261	3.179617e-04	3.215774e-04	TRIG	NAT
19	rs3760707	50084454	0	T	C	0.009	-2.532809e-01	7.034321e-02	2.126238e-03	2.130752e-03	0.0003188261	3.179617e-04	3.215774e-04	TRIG	NAT
19	rs10414207	50085086	0	C	T	0.009	-2.532809e-01	7.034321e-02	2.126238e-03	2.130752e-03	0.0003188261	3.179617e-04	3.215774e-04	TRIG	NAT
19	rs113205442	50085427	0	G	A	0.009	-2.532809e-01	7.034321e-02	2.126238e-03	2.130752e-03	0.0003188261	3.179617e-04	3.215774e-04	TRIG	NAT
19	rs3745473	50086626	0	T	C	0.009	-2.532809e-01	7.034321e-02	2.126238e-03	2.130752e-03	0.0003188261	3.179617e-04	3.215774e-04	TRIG	NAT
19	rs3745474	50086806	0	C	T	0.009	-2.532809e-01	7.034321e-02	2.126238e-03	2.130752e-03	0.0003188261	3.179617e-04	3.215774e-04	TRIG	NAT
19	rs1865078	50087393	0	C	T	0.009	-2.532809e-01	7.034321e-02	2.126238e-03	2.130752e-03	0.0003188261	3.179617e-04	3.215774e-04	TRIG	NAT
19	rs118087022	50089408	0	G	A	0.009	-2.532809e-01	7.034321e-02	2.126238e-03	2.130752e-03	0.0003188261	3.179617e-04	3.215774e-04	TRIG	NAT
19	rs143487513	50090962	0	G	A	0.009	-2.532809e-01	7.034321e-02	2.126238e-03	2.130752e-03	0.0003188261	3.179617e-04	3.215774e-04	TRIG	NAT
19	rs2288920	50091798	0	G	T	0.009	-2.532809e-01	7.034321e-02	2.126238e-03	2.130752e-03	0.0003188261	3.179617e-04	3.215774e-04	TRIG	NAT
19	rs2288921	50092002	0	T	G	0.009	-2.532809e-01	7.034321e-02	2.126238e-03	2.130752e-03	0.0003188261	3.179617e-04	3.215774e-04	TRIG	NAT
19	rs7249925	50093572	0	A	G	0.009	-2.532809e-01	7.034321e-02	2.126238e-03	2.130752e-03	0.0003188261	3.179617e-04	3.215774e-04	TRIG	NAT
19	rs56345999	50093876	0	T	C	0.009	-2.532809e-01	7.034321e-02	2.126238e-03	2.130752e-03	0.0003188261	3.179617e-04	3.215774e-04	TRIG	NAT
19	rs11083979	50096144	0	T	C	0.009	-2.532809e-01	7.034321e-02	2.126238e-03	2.130752e-03	0.0003188261	3.179617e-04	3.215774e-04	TRIG	NAT
19	rs7251877	50097547	0	A	G	0.009	-2.532809e-01	7.034321e-02	2.126238e-03	2.130752e-03	0.0003188261	3.179617e-04	3.215774e-04	TRIG	NAT
19	rs10414643	50097784	0	T	C	0.009	-2.532809e-01	7.034321e-02	2.126238e-03	2.130752e-03	0.0003188261	3.179617e-04	3.215774e-04	TRIG	NAT
19	rs77535345	50100484	0	G	A	0.009	-2.532809e-01	7.034321e-02	2.126238e-03	2.130752e-03	0.0003188261	3.179617e-04	3.215774e-04	TRIG	NAT
19	rs137950054	50101421	0	C	T	0.009	-2.532809e-01	7.034321e-02	2.126238e-03	2.130752e-03	0.0003188261	3.179617e-04	3.215774e-04	TRIG	NAT
19	rs150778991	50101431	0	C	T	0.009	-2.532809e-01	7.034321e-02	2.126238e-03	2.130752e-03	0.0003188261	3.179617e-04	3.215774e-04	TRIG	NAT
19	rs28720835	50101542	0	A	G	0.009	-2.532809e-01	7.034321e-02	2.126238e-03	2.130752e-03	0.0003188261	3.179617e-04	3.215774e-04	TRIG	NAT
19	rs10413099	50106029	0	G	A	0.009	-2.532809e-01	7.034321e-02	2.126238e-03	2.130752e-03	0.0003188261	3.179617e-04	3.215774e-04	TRIG	NAT
19	rs151153181	50107173	0	G	A	0.009	-2.532809e-01	7.034321e-02	2.126238e-03	2.130752e-03	0.0003188261	3.179617e-04	3.215774e-04	TRIG	NAT
19	rs117557733	50107610	0	G	A	0.009	-2.532809e-01	7.034321e-02	2.126238e-03	2.130752e-03	0.0003188261	3.179617e-04	3.215774e-04	TRIG	NAT
19	rs145487209	50107842	0	G	A	0.009	-2.532809e-01	7.034321e-02	2.126238e-03	2.130752e-03	0.0003188261	3.179617e-04	3.215774e-04	TRIG	NAT
19	rs10408930	50108983	0	G	A	0.009	-2.532809e-01	7.034321e-02	2.126238e-03	2.130752e-03	0.0003188261	3.179617e-04	3.215774e-04	TRIG	NAT
19	rs1043558	49932762	0	G	T	0.009	-2.478692e-01	6.982093e-02	2.138444e-03	2.142888e-03	0.000386735	3.858398e-04	3.901602e-04	TRIG	NAT
19	rs2946851	49935001	0	C	T	0.009	-2.478692e-01	6.982093e-02	2.138444e-03	2.142888e-03	0.000386735	3.858398e-04	3.901602e-04	TRIG	NAT
19	rs2946848	49939719	0	T	C	0.009	-2.460732e-01	6.999525e-02	2.134321e-03	2.138803e-03	0.0004405764	4.395617e-04	4.443131e-04	TRIG	NAT
19	rs2914658	49942314	0	T	C	0.009	-2.460732e-01	6.999525e-02	2.134321e-03	2.138803e-03	0.0004405764	4.395617e-04	4.443131e-04	TRIG	NAT
19	rs1320301	49942432	0	C	T	0.009	-2.460732e-01	6.999525e-02	2.134321e-03	2.138803e-03	0.0004405764	4.395617e-04	4.443131e-04	TRIG	NAT
19	rs11669675	49925208	0	A	C	0.009	-2.488819e-01	7.089188e-02	2.154039e-03	2.158455e-03	0.0004486754	4.478388e-04	4.528569e-04	TRIG	NAT
19	rs12974629	49925667	0	T	G	0.009	-2.488819e-01	7.089188e-02	2.154039e-03	2.158455e-03	0.0004486754	4.478388e-04	4.528569e-04	TRIG	NAT
16	rs3848378	5516304	0	C	T	0.000	1.803567e+00	5.606094e-01	1.750611e-03	1.755699e-03	0.001298434	1.293680e-03	1.301626e-03	TRIG	NAT
16	rs3859162	5516355	0	G	A	0.000	1.803567e+00	5.606094e-01	1.750611e-03	1.755699e-03	0.001298434	1.293680e-03	1.301626e-03	TRIG	NAT
16	rs676143	5517329	0	C	T	0.000	1.803567e+00	5.606094e-01	1.750611e-03	1.755699e-03	0.001298434	1.293680e-03	1.301626e-03	TRIG	NAT
16	rs536116	5518259	0	A	G	0.000	1.803567e+00	5.606094e-01	1.750611e-03	1.755699e-03	0.001298434	1.293680e-03	1.301626e-03	TRIG	NAT
16	rs599600	5518378	0	A	C	0.000	1.803567e+00	5.606094e-01	1.750611e-03	1.755699e-03	0.001298434	1.293680e-03	1.301626e-03	TRIG	NAT
16	rs3848379	5518427	0	A	G	0.000	1.803567e+00	5.606094e-01	1.750611e-03	1.755699e-03	0.001298434	1.293680e-03	1.301626e-03	TRIG	NAT
16	rs583803	5519600	0	C	T	0.000	1.803567e+00	5.606094e-01	1.750611e-03	1.755699e-03	0.001298434	1.293680e-03	1.301626e-03	TRIG	NAT
16	rs679125	5520077	0	G	A	0.000	1.803567e+00	5.606094e-01	1.750611e-03	1.755699e-03	0.001298434	1.293680e-03	1.301626e-03	TRIG	NAT
16	rs8182126	5521176	0	C	T	0.000	1.803567e+00	5.606094e-01	1.750611e-03	1.755699e-03	0.001298434	1.293680e-03	1.301626e-03	TRIG	NAT
16	rs9922602	5521376	0	G	A	0.000	1.803567e+00	5.606094e-01	1.750611e-03	1.755699e-03	0.001298434	1.293680e-03	1.301626e-03	TRIG	NAT
16	rs526368	5522148	0	T	C	0.000	1.803567e+00	5.606094e-01	1.750611e-03	1.755699e-03	0.001298434	1.293680e-03	1.301626e-03	TRIG	NAT
16	rs3905749	5525343	0	G	A	0.000	1.803567e+00	5.606094e-01	1.750611e-03	1.755699e-03	0.001298434	1.293680e-03	1.301626e-03	TRIG	NAT
16	rs7192840	5525490	0	A	G	0.000	1.803567e+00	5.606094e-01	1.750611e-03	1.755699e-03	0.001298434	1.293680e-03	1.301626e-03	TRIG	NAT
16	rs62016433	5525579	0	A	C	0.000	1.803567e+00	5.606094e-01	1.750611e-03	1.755699e-03	0.001298434	1.293680e-03	1.301626e-03	TRIG	NAT
16	rs4786689	5526492	0	A	G	0.000	1.803567e+00	5.606094e-01	1.750611e-03	1.755699e-03	0.001298434	1.293680e-03	1.301626e-03	TRIG	NAT
16	rs4238859	5526708	0	C	T	0.000	1.803567e+00	5.606094e-01	1.750611e-03	1.755699e-03	0.001298434	1.293680e-03	1.301626e-03	TRIG	NAT
16	rs8061285	5527411	0	G	T	0.000	1.803567e+00	5.606094e-01	1.750611e-03	1.755699e-03	0.001298434	1.293680e-03	1.301626e-03	TRIG	NAT
16	rs79754553	5527809	0	G	A	0.000	1.803567e+00	5.606094e-01	1.750611e-03	1.755699e-03	0.001298434	1.293680e-03	1.301626e-03	TRIG	NAT
16	rs9941136	5529032	0	A	C	0.000	1.803567e+00	5.606094e-01	1.750611e-03	1.755699e-03	0.001298434	1.293680e-03	1.301626e-03	TRIG	NAT
16	rs2630986	5529409	0	T	C	0.000	1.803567e+00	5.606094e-01	1.750611e-03	1.755699e-03	0.001298434	1.293680e-03	1.301626e-03	TRIG	NAT
16	rs12922652	5530496	0	C	T	0.000	1.803567e+00	5.606094e-01	1.750611e-03	1.755699e-03	0.001298434	1.293680e-03	1.301626e-03	TRIG	NAT
16	rs8054024	5530617	0	A	G	0.000	1.803567e+00	5.606094e-01	1.750611e-03	1.755699e-03	0.001298434	1.293680e-03	1.301626e-03	TRIG	NAT
16	rs13337056	5531368	0	G	A	0.000	1.803567e+00	5.606094e-01	1.750611e-03	1.755699e-03	0.001298434	1.293680e-03	1.301626e-03	TRIG	NAT
16	rs4404071	5531566	0	A	G	0.000	1.803567e+00	5.606094e-01	1.750611e-03	1.755699e-03	0.001298434	1.293680e-03	1.301626e-03	TRIG	NAT
16	rs4419059	5531703	0	G	A	0.000	1.803567e+00	5.606094e-01	1.750611e-03	1.755699e-03	0.001298434	1.293680e-03	1.301626e-03	TRIG	NAT
16	rs8060174	5531735	0	A	G	0.000	1.803567e+00	5.606094e-01	1.750611e-03	1.755699e-03	0.001298434	1.293680e-03	1.301626e-03	TRIG	NAT
16	rs4412971	5532193	0	T	G	0.000	1.803567e+00	5.606094e-01	1.750611e-03	1.755699e-03	0.001298434	1.293680e-03	1.301626e-03	TRIG	NAT
16	rs11646351	5533292	0	T	C	0.000	1.803567e+00	5.606094e-01	1.750611e-03	1.755699e-03	0.001298434	1.293680e-03	1.301626e-03	TRIG	NAT
16	rs11860717	5536742	0	T	C	0.000	1.803567e+00	5.606094e-01	1.750611e-03	1.755699e-03	0.001298434	1.293680e-03	1.301626e-03	TRIG	NAT
16	rs4786033	5536965	0	A	G	0.000	1.803567e+00	5.606094e-01	1.750611e-03	1.755699e-03	0.001298434	1.293680e-03	1.301626e-03	TRIG	NAT
16	rs4622512	5538921	0	G	A	0.000	1.803567e+00	5.606094e-01	1.750611e-03	1.755699e-03	0.001298434	1.293680e-03	1.301626e-03	TRIG	NAT
16	rs4464083	5539008	0	T	G	0.000	1.803567e+00	5.606094e-01	1.750611e-03	1.755699e-03	0.001298434	1.293680e-03	1.301626e-03	TRIG	NAT
16	rs11864537	5539429	0	A	C	0.000	1.803567e+00	5.606094e-01	1.750611e-03	1.755699e-03	0.001298434	1.293680e-03	1.301626e-03	TRIG	NAT
16	rs7196880	5539511	0	T	C	0.000	1.803567e+00	5.606094e-01	1.750611e-03	1.755699e-03	0.001298434	1.293680e-03	1.301626e-03	TRIG	NAT
16	rs4786693	5540004	0	G	T	0.000	1.803567e+00	5.606094e-01	1.750611e-03	1.755699e-03	0.001298434	1.293680e-03	1.301626e-03	TRIG	NAT
16	rs2129253	5540153	0	T	C	0.000	1.803567e+00	5.606094e-01	1.750611e-03	1.755699e-03	0.001298434	1.293680e-03	1.301626e-03	TRIG	NAT
16	rs9921616	5540627	0	T	G	0.000	1.803567e+00	5.606094e-01	1.750611e-03	1.755699e-03	0.001298434	1.293680e-03	1.301626e-03	TRIG	NAT
16	rs11647025	5545734	0	T	C	0.000	1.803567e+00	5.606094e-01	1.750611e-03	1.755699e-03	0.001298434	1.293680e-03	1.301626e-03	TRIG	NAT
16	rs1872684	5546714	0	G	T	0.000	1.803567e+00	5.606094e-01	1.750611e-03	1.755699e-03	0.001298434	1.293680e-03	1.301626e-03	TRIG	NAT
16	rs1386067	5548618	0	G	A	0.000	1.803567e+00	5.606094e-01	1.750611e-03	1.755699e-03	0.001298434	1.293680e-03	1.301626e-03	TRIG	NAT
16	rs7188121	5550686	0	A	C	0.000	1.803567e+00	5.606094e-01	1.750611e-03	1.755699e-03	0.001298434	1.293680e-03	1.301626e-03	TRIG	NAT
16	rs7188126	5550698	0	A	C	0.000	1.803567e+00	5.606094e-01	1.750611e-03	1.755699e-03	0.001298434	1.293680e-03	1.301626e-03	TRIG	NAT
16	rs7192998	5550712	0	T	G	0.000	1.803567e+00	5.606094e-01	1.750611e-03	1.755699e-03	0.001298434	1.293680e-03	1.301626e-03	TRIG	NAT
16	rs7186279	5550817	0	G	A	0.000	1.803567e+00	5.606094e-01	1.750611e-03	1.755699e-03	0.001298434	1.293680e-03	1.301626e-03	TRIG	NAT
16	rs12932771	5556609	0	C	T	0.000	1.803567e+00	5.606094e-01	1.750611e-03	1.755699e-03	0.001298434	1.293680e-03	1.301626e-03	TRIG	NAT
16	rs11646195	5560587	0	T	C	0.000	1.803567e+00	5.606094e-01	1.750611e-03	1.755699e-03	0.001298434	1.293680e-03	1.301626e-03	TRIG	NAT
16	rs11639680	5560904	0	G	A	0.000	1.803567e+00	5.606094e-01	1.750611e-03	1.755699e-03	0.001298434	1.293680e-03	1.301626e-03	TRIG	NAT
16	rs13330014	5561166	0	G	T	0.000	1.803567e+00	5.606094e-01	1.750611e-03	1.755699e-03	0.001298434	1.293680e-03	1.301626e-03	TRIG	NAT
16	rs8047061	5563621	0	T	C	0.000	1.803567e+00	5.606094e-01	1.750611e-03	1.755699e-03	0.001298434	1.293680e-03	1.301626e-03	TRIG	NAT
16	rs9930112	5564044	0	G	T	0.000	1.803567e+00	5.606094e-01	1.750611e-03	1.755699e-03	0.001298434	1.293680e-03	1.301626e-03	TRIG	NAT
16	rs1106619	5564243	0	G	A	0.000	1.803567e+00	5.606094e-01	1.750611e-03	1.755699e-03	0.001298434	1.293680e-03	1.301626e-03	TRIG	NAT
16	rs8054886	5566356	0	C	T	0.000	1.803567e+00	5.606094e-01	1.750611e-03	1.755699e-03	0.001298434	1.293680e-03	1.301626e-03	TRIG	NAT
16	rs4511535	5566392	0	G	A	0.000	1.803567e+00	5.606094e-01	1.750611e-03	1.755699e-03	0.001298434	1.293680e-03	1.301626e-03	TRIG	NAT
19	rs276181	31611957	0	G	A	0.022	1.470422e-01	4.588350e-02	5.731932e-03	5.746991e-03	0.001355956	1.350475e-03	1.358246e-03	CHOL	NAT
19	rs276184	31613960	0	G	A	0.022	1.470422e-01	4.588350e-02	5.731932e-03	5.746991e-03	0.001355956	1.350475e-03	1.358246e-03	CHOL	NAT
19	rs276186	31614584	0	G	A	0.022	1.470422e-01	4.588350e-02	5.731932e-03	5.746991e-03	0.001355956	1.350475e-03	1.358246e-03	CHOL	NAT
19	rs12462411	31630450	0	C	T	0.022	1.470422e-01	4.588350e-02	5.731932e-03	5.746991e-03	0.001355956	1.350475e-03	1.358246e-03	CHOL	NAT
19	rs278209	31386449	0	G	T	0.021	1.459716e-01	4.633840e-02	5.709490e-03	5.724606e-03	0.001636399	1.629884e-03	1.638577e-03	CHOL	NAT
19	rs278182	31416442	0	C	T	0.021	1.459716e-01	4.633840e-02	5.709490e-03	5.724606e-03	0.001636399	1.629884e-03	1.638577e-03	CHOL	NAT
19	rs278184	31416539	0	T	C	0.021	1.459716e-01	4.633840e-02	5.709490e-03	5.724606e-03	0.001636399	1.629884e-03	1.638577e-03	CHOL	NAT
19	rs278191	31423621	0	C	T	0.021	1.459716e-01	4.633840e-02	5.709490e-03	5.724606e-03	0.001636399	1.629884e-03	1.638577e-03	CHOL	NAT
19	rs11881012	31497999	0	C	T	0.021	1.459716e-01	4.633840e-02	5.709490e-03	5.724606e-03	0.001636399	1.629884e-03	1.638577e-03	CHOL	NAT
19	rs897779	31500062	0	G	T	0.021	1.459716e-01	4.633840e-02	5.709490e-03	5.724606e-03	0.001636399	1.629884e-03	1.638577e-03	CHOL	NAT
19	rs897778	31500173	0	C	A	0.021	1.459716e-01	4.633840e-02	5.709490e-03	5.724606e-03	0.001636399	1.629884e-03	1.638577e-03	CHOL	NAT
19	rs10418485	31500379	0	C	T	0.021	1.459716e-01	4.633840e-02	5.709490e-03	5.724606e-03	0.001636399	1.629884e-03	1.638577e-03	CHOL	NAT
19	rs10500248	31546204	0	T	C	0.021	1.459716e-01	4.633840e-02	5.709490e-03	5.724606e-03	0.001636399	1.629884e-03	1.638577e-03	CHOL	NAT
19	rs2124906	31548151	0	A	G	0.021	1.459716e-01	4.633840e-02	5.709490e-03	5.724606e-03	0.001636399	1.629884e-03	1.638577e-03	CHOL	NAT
19	rs11673246	31571547	0	C	A	0.021	1.459716e-01	4.633840e-02	5.709490e-03	5.724606e-03	0.001636399	1.629884e-03	1.638577e-03	CHOL	NAT
19	rs1993460	31606954	0	A	G	0.021	1.459716e-01	4.633840e-02	5.709490e-03	5.724606e-03	0.001636399	1.629884e-03	1.638577e-03	CHOL	NAT
19	rs8112338	31609586	0	T	C	0.021	1.459716e-01	4.633840e-02	5.709490e-03	5.724606e-03	0.001636399	1.629884e-03	1.638577e-03	CHOL	NAT
19	rs17801101	45083850	0	C	T	0.704	-4.723327e-02	1.516111e-02	2.467866e-03	2.359314e-03	0.001841539	2.196446e-03	2.490243e-03	CHOL	YRI
19	rs846870	45086346	0	C	T	0.704	-4.723327e-02	1.516111e-02	2.467866e-03	2.359314e-03	0.001841539	2.196446e-03	2.490243e-03	CHOL	YRI
19	rs4468734	45086946	0	G	A	0.704	-4.723327e-02	1.516111e-02	2.467866e-03	2.359314e-03	0.001841539	2.196446e-03	2.490243e-03	CHOL	YRI
19	rs73936815	45087619	0	G	A	0.704	-4.723327e-02	1.516111e-02	2.467866e-03	2.359314e-03	0.001841539	2.196446e-03	2.490243e-03	CHOL	YRI
19	rs7257998	45088867	0	G	A	0.704	-4.723327e-02	1.516111e-02	2.467866e-03	2.359314e-03	0.001841539	2.196446e-03	2.490243e-03	CHOL	YRI
19	rs12984807	45092872	0	C	T	0.704	-4.723327e-02	1.516111e-02	2.467866e-03	2.359314e-03	0.001841539	2.196446e-03	2.490243e-03	CHOL	YRI
19	rs76876380	45094158	0	A	G	0.704	-4.723327e-02	1.516111e-02	2.467866e-03	2.359314e-03	0.001841539	2.196446e-03	2.490243e-03	CHOL	YRI
19	rs111432118	45094692	0	C	T	0.704	-4.723327e-02	1.516111e-02	2.467866e-03	2.359314e-03	0.001841539	2.196446e-03	2.490243e-03	CHOL	YRI
19	rs1661199	45095838	0	A	G	0.704	-4.723327e-02	1.516111e-02	2.467866e-03	2.359314e-03	0.001841539	2.196446e-03	2.490243e-03	CHOL	YRI
19	rs1727777	45096299	0	T	C	0.704	-4.723327e-02	1.516111e-02	2.467866e-03	2.359314e-03	0.001841539	2.196446e-03	2.490243e-03	CHOL	YRI
19	rs8108460	45097027	0	G	A	0.704	-4.723327e-02	1.516111e-02	2.467866e-03	2.359314e-03	0.001841539	2.196446e-03	2.490243e-03	CHOL	YRI
19	rs1661197	45098531	0	G	A	0.704	-4.723327e-02	1.516111e-02	2.467866e-03	2.359314e-03	0.001841539	2.196446e-03	2.490243e-03	CHOL	YRI
19	rs12985991	45100558	0	C	T	0.704	-4.723327e-02	1.516111e-02	2.467866e-03	2.359314e-03	0.001841539	2.196446e-03	2.490243e-03	CHOL	YRI
19	rs57557450	45101089	0	T	C	0.704	-4.723327e-02	1.516111e-02	2.467866e-03	2.359314e-03	0.001841539	2.196446e-03	2.490243e-03	CHOL	YRI
19	rs2854640	45101335	0	G	A	0.704	-4.723327e-02	1.516111e-02	2.467866e-03	2.359314e-03	0.001841539	2.196446e-03	2.490243e-03	CHOL	YRI
19	rs10414800	45102250	0	A	G	0.704	-4.723327e-02	1.516111e-02	2.467866e-03	2.359314e-03	0.001841539	2.196446e-03	2.490243e-03	CHOL	YRI
19	rs4803733	45103269	0	T	C	0.704	-4.723327e-02	1.516111e-02	2.467866e-03	2.359314e-03	0.001841539	2.196446e-03	2.490243e-03	CHOL	YRI
19	rs12982081	45103625	0	G	A	0.704	-4.723327e-02	1.516111e-02	2.467866e-03	2.359314e-03	0.001841539	2.196446e-03	2.490243e-03	CHOL	YRI
19	rs17801106	45103955	0	C	T	0.704	-4.723327e-02	1.516111e-02	2.467866e-03	2.359314e-03	0.001841539	2.196446e-03	2.490243e-03	CHOL	YRI
19	rs6509168	45104016	0	A	G	0.704	-4.723327e-02	1.516111e-02	2.467866e-03	2.359314e-03	0.001841539	2.196446e-03	2.490243e-03	CHOL	YRI
19	rs4803734	45104327	0	A	G	0.704	-4.723327e-02	1.516111e-02	2.467866e-03	2.359314e-03	0.001841539	2.196446e-03	2.490243e-03	CHOL	YRI
19	rs10410367	45104966	0	C	T	0.704	-4.723327e-02	1.516111e-02	2.467866e-03	2.359314e-03	0.001841539	2.196446e-03	2.490243e-03	CHOL	YRI
19	rs12982815	45105296	0	C	T	0.704	-4.723327e-02	1.516111e-02	2.467866e-03	2.359314e-03	0.001841539	2.196446e-03	2.490243e-03	CHOL	YRI
19	rs1727755	45061580	0	A	G	0.703	-4.697739e-02	1.514833e-02	2.483156e-03	2.375707e-03	0.001932512	2.300301e-03	2.606059e-03	CHOL	YRI
19	rs1727756	45063803	0	A	G	0.703	-4.697739e-02	1.514833e-02	2.483156e-03	2.375707e-03	0.001932512	2.300301e-03	2.606059e-03	CHOL	YRI
19	rs6509165	45064345	0	T	C	0.703	-4.697739e-02	1.514833e-02	2.483156e-03	2.375707e-03	0.001932512	2.300301e-03	2.606059e-03	CHOL	YRI
19	rs1727757	45064435	0	A	G	0.703	-4.697739e-02	1.514833e-02	2.483156e-03	2.375707e-03	0.001932512	2.300301e-03	2.606059e-03	CHOL	YRI
19	rs1727762	45068078	0	G	A	0.703	-4.697739e-02	1.514833e-02	2.483156e-03	2.375707e-03	0.001932512	2.300301e-03	2.606059e-03	CHOL	YRI
19	rs846852	45070070	0	G	A	0.703	-4.697739e-02	1.514833e-02	2.483156e-03	2.375707e-03	0.001932512	2.300301e-03	2.606059e-03	CHOL	YRI
19	rs846848	45074177	0	G	T	0.703	-4.697739e-02	1.514833e-02	2.483156e-03	2.375707e-03	0.001932512	2.300301e-03	2.606059e-03	CHOL	YRI
19	rs12984322	45075602	0	G	T	0.703	-4.697739e-02	1.514833e-02	2.483156e-03	2.375707e-03	0.001932512	2.300301e-03	2.606059e-03	CHOL	YRI
19	rs846877	45079808	0	C	T	0.703	-4.697739e-02	1.514833e-02	2.483156e-03	2.375707e-03	0.001932512	2.300301e-03	2.606059e-03	CHOL	YRI
19	rs278209	31386449	0	G	T	0.021	1.406999e-01	4.551321e-02	1.573623e-03	1.576167e-03	0.001997083	1.997386e-03	2.014346e-03	TRIG	NAT
19	rs278182	31416442	0	C	T	0.021	1.406999e-01	4.551321e-02	1.573623e-03	1.576167e-03	0.001997083	1.997386e-03	2.014346e-03	TRIG	NAT
19	rs278184	31416539	0	T	C	0.021	1.406999e-01	4.551321e-02	1.573623e-03	1.576167e-03	0.001997083	1.997386e-03	2.014346e-03	TRIG	NAT
19	rs278191	31423621	0	C	T	0.021	1.406999e-01	4.551321e-02	1.573623e-03	1.576167e-03	0.001997083	1.997386e-03	2.014346e-03	TRIG	NAT
19	rs11881012	31497999	0	C	T	0.021	1.406999e-01	4.551321e-02	1.573623e-03	1.576167e-03	0.001997083	1.997386e-03	2.014346e-03	TRIG	NAT
19	rs897779	31500062	0	G	T	0.021	1.406999e-01	4.551321e-02	1.573623e-03	1.576167e-03	0.001997083	1.997386e-03	2.014346e-03	TRIG	NAT
19	rs897778	31500173	0	C	A	0.021	1.406999e-01	4.551321e-02	1.573623e-03	1.576167e-03	0.001997083	1.997386e-03	2.014346e-03	TRIG	NAT
19	rs10418485	31500379	0	C	T	0.021	1.406999e-01	4.551321e-02	1.573623e-03	1.576167e-03	0.001997083	1.997386e-03	2.014346e-03	TRIG	NAT
19	rs10500248	31546204	0	T	C	0.021	1.406999e-01	4.551321e-02	1.573623e-03	1.576167e-03	0.001997083	1.997386e-03	2.014346e-03	TRIG	NAT
19	rs2124906	31548151	0	A	G	0.021	1.406999e-01	4.551321e-02	1.573623e-03	1.576167e-03	0.001997083	1.997386e-03	2.014346e-03	TRIG	NAT
19	rs11673246	31571547	0	C	A	0.021	1.406999e-01	4.551321e-02	1.573623e-03	1.576167e-03	0.001997083	1.997386e-03	2.014346e-03	TRIG	NAT
19	rs1993460	31606954	0	A	G	0.021	1.406999e-01	4.551321e-02	1.573623e-03	1.576167e-03	0.001997083	1.997386e-03	2.014346e-03	TRIG	NAT
19	rs8112338	31609586	0	T	C	0.021	1.406999e-01	4.551321e-02	1.573623e-03	1.576167e-03	0.001997083	1.997386e-03	2.014346e-03	TRIG	NAT
16	rs406888	77880884	0	G	A	0.031	1.188254e-01	3.894423e-02	5.959553e-03	5.973741e-03	0.002284957	2.279951e-03	2.294561e-03	CHOL	YRI
16	rs2447782	77880942	0	T	C	0.031	1.188254e-01	3.894423e-02	5.959553e-03	5.973741e-03	0.002284957	2.279951e-03	2.294561e-03	CHOL	YRI
16	rs7198967	77880973	0	A	G	0.031	1.188254e-01	3.894423e-02	5.959553e-03	5.973741e-03	0.002284957	2.279951e-03	2.294561e-03	CHOL	YRI
16	rs16946645	77881965	0	C	T	0.031	1.188254e-01	3.894423e-02	5.959553e-03	5.973741e-03	0.002284957	2.279951e-03	2.294561e-03	CHOL	YRI
16	rs254775	77883374	0	A	G	0.031	1.188254e-01	3.894423e-02	5.959553e-03	5.973741e-03	0.002284957	2.279951e-03	2.294561e-03	CHOL	YRI
16	rs34062199	77883785	0	G	A	0.031	1.188254e-01	3.894423e-02	5.959553e-03	5.973741e-03	0.002284957	2.279951e-03	2.294561e-03	CHOL	YRI
16	rs11645152	77886248	0	G	A	0.031	1.188254e-01	3.894423e-02	5.959553e-03	5.973741e-03	0.002284957	2.279951e-03	2.294561e-03	CHOL	YRI
16	rs11645164	77886301	0	G	A	0.031	1.188254e-01	3.894423e-02	5.959553e-03	5.973741e-03	0.002284957	2.279951e-03	2.294561e-03	CHOL	YRI
16	rs8048673	77886742	0	G	T	0.031	1.188254e-01	3.894423e-02	5.959553e-03	5.973741e-03	0.002284957	2.279951e-03	2.294561e-03	CHOL	YRI
16	rs13336766	77886835	0	C	T	0.031	1.188254e-01	3.894423e-02	5.959553e-03	5.973741e-03	0.002284957	2.279951e-03	2.294561e-03	CHOL	YRI
16	rs7198177	77888158	0	C	T	0.031	1.188254e-01	3.894423e-02	5.959553e-03	5.973741e-03	0.002284957	2.279951e-03	2.294561e-03	CHOL	YRI
16	rs1947771	77888266	0	C	T	0.031	1.188254e-01	3.894423e-02	5.959553e-03	5.973741e-03	0.002284957	2.279951e-03	2.294561e-03	CHOL	YRI
16	rs12447349	77889987	0	G	A	0.031	1.188254e-01	3.894423e-02	5.959553e-03	5.973741e-03	0.002284957	2.279951e-03	2.294561e-03	CHOL	YRI
16	rs9925458	77890206	0	A	G	0.031	1.188254e-01	3.894423e-02	5.959553e-03	5.973741e-03	0.002284957	2.279951e-03	2.294561e-03	CHOL	YRI
16	rs12599959	77894780	0	A	C	0.031	1.188254e-01	3.894423e-02	5.959553e-03	5.973741e-03	0.002284957	2.279951e-03	2.294561e-03	CHOL	YRI
16	rs4510022	77896021	0	T	C	0.031	1.188254e-01	3.894423e-02	5.959553e-03	5.973741e-03	0.002284957	2.279951e-03	2.294561e-03	CHOL	YRI
16	rs112953516	77898931	0	T	C	0.031	1.188254e-01	3.894423e-02	5.959553e-03	5.973741e-03	0.002284957	2.279951e-03	2.294561e-03	CHOL	YRI
16	rs12918636	77901144	0	A	C	0.031	1.188254e-01	3.894423e-02	5.959553e-03	5.973741e-03	0.002284957	2.279951e-03	2.294561e-03	CHOL	YRI
16	rs13337159	77902864	0	G	A	0.031	1.188254e-01	3.894423e-02	5.959553e-03	5.973741e-03	0.002284957	2.279951e-03	2.294561e-03	CHOL	YRI
16	rs11865457	77903080	0	C	T	0.031	1.188254e-01	3.894423e-02	5.959553e-03	5.973741e-03	0.002284957	2.279951e-03	2.294561e-03	CHOL	YRI
16	rs7204845	77904392	0	G	A	0.031	1.188254e-01	3.894423e-02	5.959553e-03	5.973741e-03	0.002284957	2.279951e-03	2.294561e-03	CHOL	YRI
16	rs11864672	77904913	0	T	C	0.031	1.188254e-01	3.894423e-02	5.959553e-03	5.973741e-03	0.002284957	2.279951e-03	2.294561e-03	CHOL	YRI
16	rs376490	77905658	0	T	G	0.031	1.188254e-01	3.894423e-02	5.959553e-03	5.973741e-03	0.002284957	2.279951e-03	2.294561e-03	CHOL	YRI
16	rs12596840	77906298	0	C	T	0.031	1.188254e-01	3.894423e-02	5.959553e-03	5.973741e-03	0.002284957	2.279951e-03	2.294561e-03	CHOL	YRI
16	rs1125692	77907885	0	C	T	0.031	1.188254e-01	3.894423e-02	5.959553e-03	5.973741e-03	0.002284957	2.279951e-03	2.294561e-03	CHOL	YRI
16	rs9933953	77909692	0	T	C	0.031	1.188254e-01	3.894423e-02	5.959553e-03	5.973741e-03	0.002284957	2.279951e-03	2.294561e-03	CHOL	YRI
16	rs11863454	77909909	0	A	C	0.031	1.188254e-01	3.894423e-02	5.959553e-03	5.973741e-03	0.002284957	2.279951e-03	2.294561e-03	CHOL	YRI
16	rs9934203	77909968	0	T	C	0.031	1.188254e-01	3.894423e-02	5.959553e-03	5.973741e-03	0.002284957	2.279951e-03	2.294561e-03	CHOL	YRI
16	rs3751766	77912843	0	C	T	0.031	1.188254e-01	3.894423e-02	5.959553e-03	5.973741e-03	0.002284957	2.279951e-03	2.294561e-03	CHOL	YRI
16	rs3751767	77912966	0	T	C	0.031	1.188254e-01	3.894423e-02	5.959553e-03	5.973741e-03	0.002284957	2.279951e-03	2.294561e-03	CHOL	YRI
19	rs17801101	45083850	0	C	T	0.296	4.612292e-02	1.516381e-02	2.556051e-03	2.449223e-03	0.00235843	2.780764e-03	3.132175e-03	CHOL	IBS
19	rs846870	45086346	0	C	T	0.296	4.612292e-02	1.516381e-02	2.556051e-03	2.449223e-03	0.00235843	2.780764e-03	3.132175e-03	CHOL	IBS
19	rs4468734	45086946	0	G	A	0.296	4.612292e-02	1.516381e-02	2.556051e-03	2.449223e-03	0.00235843	2.780764e-03	3.132175e-03	CHOL	IBS
19	rs73936815	45087619	0	G	A	0.296	4.612292e-02	1.516381e-02	2.556051e-03	2.449223e-03	0.00235843	2.780764e-03	3.132175e-03	CHOL	IBS
19	rs7257998	45088867	0	G	A	0.296	4.612292e-02	1.516381e-02	2.556051e-03	2.449223e-03	0.00235843	2.780764e-03	3.132175e-03	CHOL	IBS
19	rs12984807	45092872	0	C	T	0.296	4.612292e-02	1.516381e-02	2.556051e-03	2.449223e-03	0.00235843	2.780764e-03	3.132175e-03	CHOL	IBS
19	rs76876380	45094158	0	A	G	0.296	4.612292e-02	1.516381e-02	2.556051e-03	2.449223e-03	0.00235843	2.780764e-03	3.132175e-03	CHOL	IBS
19	rs111432118	45094692	0	C	T	0.296	4.612292e-02	1.516381e-02	2.556051e-03	2.449223e-03	0.00235843	2.780764e-03	3.132175e-03	CHOL	IBS
19	rs1661199	45095838	0	A	G	0.296	4.612292e-02	1.516381e-02	2.556051e-03	2.449223e-03	0.00235843	2.780764e-03	3.132175e-03	CHOL	IBS
19	rs1727777	45096299	0	T	C	0.296	4.612292e-02	1.516381e-02	2.556051e-03	2.449223e-03	0.00235843	2.780764e-03	3.132175e-03	CHOL	IBS
19	rs8108460	45097027	0	G	A	0.296	4.612292e-02	1.516381e-02	2.556051e-03	2.449223e-03	0.00235843	2.780764e-03	3.132175e-03	CHOL	IBS
19	rs1661197	45098531	0	G	A	0.296	4.612292e-02	1.516381e-02	2.556051e-03	2.449223e-03	0.00235843	2.780764e-03	3.132175e-03	CHOL	IBS
19	rs12985991	45100558	0	C	T	0.296	4.612292e-02	1.516381e-02	2.556051e-03	2.449223e-03	0.00235843	2.780764e-03	3.132175e-03	CHOL	IBS
19	rs57557450	45101089	0	T	C	0.296	4.612292e-02	1.516381e-02	2.556051e-03	2.449223e-03	0.00235843	2.780764e-03	3.132175e-03	CHOL	IBS
19	rs2854640	45101335	0	G	A	0.296	4.612292e-02	1.516381e-02	2.556051e-03	2.449223e-03	0.00235843	2.780764e-03	3.132175e-03	CHOL	IBS
19	rs10414800	45102250	0	A	G	0.296	4.612292e-02	1.516381e-02	2.556051e-03	2.449223e-03	0.00235843	2.780764e-03	3.132175e-03	CHOL	IBS
19	rs4803733	45103269	0	T	C	0.296	4.612292e-02	1.516381e-02	2.556051e-03	2.449223e-03	0.00235843	2.780764e-03	3.132175e-03	CHOL	IBS
19	rs12982081	45103625	0	G	A	0.296	4.612292e-02	1.516381e-02	2.556051e-03	2.449223e-03	0.00235843	2.780764e-03	3.132175e-03	CHOL	IBS
19	rs17801106	45103955	0	C	T	0.296	4.612292e-02	1.516381e-02	2.556051e-03	2.449223e-03	0.00235843	2.780764e-03	3.132175e-03	CHOL	IBS
19	rs6509168	45104016	0	A	G	0.296	4.612292e-02	1.516381e-02	2.556051e-03	2.449223e-03	0.00235843	2.780764e-03	3.132175e-03	CHOL	IBS
19	rs4803734	45104327	0	A	G	0.296	4.612292e-02	1.516381e-02	2.556051e-03	2.449223e-03	0.00235843	2.780764e-03	3.132175e-03	CHOL	IBS
19	rs10410367	45104966	0	C	T	0.296	4.612292e-02	1.516381e-02	2.556051e-03	2.449223e-03	0.00235843	2.780764e-03	3.132175e-03	CHOL	IBS
19	rs12982815	45105296	0	C	T	0.296	4.612292e-02	1.516381e-02	2.556051e-03	2.449223e-03	0.00235843	2.780764e-03	3.132175e-03	CHOL	IBS
19	rs2247798	43954915	0	C	A	0.148	5.626500e-02	1.850428e-02	1.000000e-05	1.000000e-05	0.002366255	2.357048e-03	2.367606e-03	HDL	IBS
19	rs2247798	43954915	0	C	A	0.852	-5.626500e-02	1.850428e-02	1.000000e-05	1.000000e-05	0.002366255	2.357048e-03	2.367606e-03	HDL	YRI
19	rs1727755	45061580	0	A	G	0.297	4.586919e-02	1.515095e-02	2.570915e-03	2.465157e-03	0.002471729	2.908930e-03	3.274220e-03	CHOL	IBS
19	rs1727756	45063803	0	A	G	0.297	4.586919e-02	1.515095e-02	2.570915e-03	2.465157e-03	0.002471729	2.908930e-03	3.274220e-03	CHOL	IBS
19	rs6509165	45064345	0	T	C	0.297	4.586919e-02	1.515095e-02	2.570915e-03	2.465157e-03	0.002471729	2.908930e-03	3.274220e-03	CHOL	IBS
19	rs1727757	45064435	0	A	G	0.297	4.586919e-02	1.515095e-02	2.570915e-03	2.465157e-03	0.002471729	2.908930e-03	3.274220e-03	CHOL	IBS
19	rs1727762	45068078	0	G	A	0.297	4.586919e-02	1.515095e-02	2.570915e-03	2.465157e-03	0.002471729	2.908930e-03	3.274220e-03	CHOL	IBS
19	rs846852	45070070	0	G	A	0.297	4.586919e-02	1.515095e-02	2.570915e-03	2.465157e-03	0.002471729	2.908930e-03	3.274220e-03	CHOL	IBS
19	rs846848	45074177	0	G	T	0.297	4.586919e-02	1.515095e-02	2.570915e-03	2.465157e-03	0.002471729	2.908930e-03	3.274220e-03	CHOL	IBS
19	rs12984322	45075602	0	G	T	0.297	4.586919e-02	1.515095e-02	2.570915e-03	2.465157e-03	0.002471729	2.908930e-03	3.274220e-03	CHOL	IBS
19	rs846877	45079808	0	C	T	0.297	4.586919e-02	1.515095e-02	2.570915e-03	2.465157e-03	0.002471729	2.908930e-03	3.274220e-03	CHOL	IBS
19	rs846886	45110320	0	A	G	0.704	-4.580668e-02	1.516968e-02	2.543519e-03	2.435634e-03	0.002536709	2.996812e-03	3.379554e-03	CHOL	YRI
19	rs846885	45110415	0	G	T	0.704	-4.580668e-02	1.516968e-02	2.543519e-03	2.435634e-03	0.002536709	2.996812e-03	3.379554e-03	CHOL	YRI
19	rs846884	45113000	0	A	G	0.704	-4.580668e-02	1.516968e-02	2.543519e-03	2.435634e-03	0.002536709	2.996812e-03	3.379554e-03	CHOL	YRI
19	rs865864	45114009	0	C	A	0.704	-4.580668e-02	1.516968e-02	2.543519e-03	2.435634e-03	0.002536709	2.996812e-03	3.379554e-03	CHOL	YRI
19	rs846904	45114275	0	G	A	0.704	-4.580668e-02	1.516968e-02	2.543519e-03	2.435634e-03	0.002536709	2.996812e-03	3.379554e-03	CHOL	YRI
19	rs846902	45114420	0	A	G	0.704	-4.580668e-02	1.516968e-02	2.543519e-03	2.435634e-03	0.002536709	2.996812e-03	3.379554e-03	CHOL	YRI
19	rs17658470	45115393	0	C	T	0.704	-4.580668e-02	1.516968e-02	2.543519e-03	2.435634e-03	0.002536709	2.996812e-03	3.379554e-03	CHOL	YRI
19	rs846901	45115487	0	T	C	0.704	-4.580668e-02	1.516968e-02	2.543519e-03	2.435634e-03	0.002536709	2.996812e-03	3.379554e-03	CHOL	YRI
19	rs846900	45116019	0	C	T	0.704	-4.580668e-02	1.516968e-02	2.543519e-03	2.435634e-03	0.002536709	2.996812e-03	3.379554e-03	CHOL	YRI
19	rs846899	45116723	0	G	A	0.704	-4.580668e-02	1.516968e-02	2.543519e-03	2.435634e-03	0.002536709	2.996812e-03	3.379554e-03	CHOL	YRI
19	rs846898	45116776	0	G	A	0.704	-4.580668e-02	1.516968e-02	2.543519e-03	2.435634e-03	0.002536709	2.996812e-03	3.379554e-03	CHOL	YRI
19	rs846897	45116933	0	G	A	0.704	-4.580668e-02	1.516968e-02	2.543519e-03	2.435634e-03	0.002536709	2.996812e-03	3.379554e-03	CHOL	YRI
19	rs846893	45119656	0	A	G	0.704	-4.580668e-02	1.516968e-02	2.543519e-03	2.435634e-03	0.002536709	2.996812e-03	3.379554e-03	CHOL	YRI
19	rs56227398	45120285	0	C	A	0.704	-4.580668e-02	1.516968e-02	2.543519e-03	2.435634e-03	0.002536709	2.996812e-03	3.379554e-03	CHOL	YRI
19	rs846853	45124674	0	A	G	0.704	-4.580668e-02	1.516968e-02	2.543519e-03	2.435634e-03	0.002536709	2.996812e-03	3.379554e-03	CHOL	YRI
19	rs846854	45126134	0	T	C	0.704	-4.580668e-02	1.516968e-02	2.543519e-03	2.435634e-03	0.002536709	2.996812e-03	3.379554e-03	CHOL	YRI
19	rs846857	45126994	0	A	G	0.704	-4.580668e-02	1.516968e-02	2.543519e-03	2.435634e-03	0.002536709	2.996812e-03	3.379554e-03	CHOL	YRI
19	rs846859	45129772	0	A	G	0.704	-4.580668e-02	1.516968e-02	2.543519e-03	2.435634e-03	0.002536709	2.996812e-03	3.379554e-03	CHOL	YRI
19	rs846861	45131811	0	T	C	0.704	-4.580668e-02	1.516968e-02	2.543519e-03	2.435634e-03	0.002536709	2.996812e-03	3.379554e-03	CHOL	YRI
19	rs2357107	45132364	0	G	A	0.704	-4.580668e-02	1.516968e-02	2.543519e-03	2.435634e-03	0.002536709	2.996812e-03	3.379554e-03	CHOL	YRI
19	rs846863	45132761	0	T	G	0.704	-4.580668e-02	1.516968e-02	2.543519e-03	2.435634e-03	0.002536709	2.996812e-03	3.379554e-03	CHOL	YRI
19	rs79539512	45133808	0	C	A	0.704	-4.580668e-02	1.516968e-02	2.543519e-03	2.435634e-03	0.002536709	2.996812e-03	3.379554e-03	CHOL	YRI
19	rs846866	45134110	0	A	C	0.704	-4.580668e-02	1.516968e-02	2.543519e-03	2.435634e-03	0.002536709	2.996812e-03	3.379554e-03	CHOL	YRI
19	rs203717	45139812	0	C	T	0.704	-4.580668e-02	1.516968e-02	2.543519e-03	2.435634e-03	0.002536709	2.996812e-03	3.379554e-03	CHOL	YRI
19	rs7250946	45140020	0	C	T	0.704	-4.580668e-02	1.516968e-02	2.543519e-03	2.435634e-03	0.002536709	2.996812e-03	3.379554e-03	CHOL	YRI
19	rs10460181	45140165	0	A	G	0.704	-4.580668e-02	1.516968e-02	2.543519e-03	2.435634e-03	0.002536709	2.996812e-03	3.379554e-03	CHOL	YRI
19	rs203718	45141785	0	G	A	0.704	-4.580668e-02	1.516968e-02	2.543519e-03	2.435634e-03	0.002536709	2.996812e-03	3.379554e-03	CHOL	YRI
19	rs117191274	45142686	0	T	C	0.704	-4.580668e-02	1.516968e-02	2.543519e-03	2.435634e-03	0.002536709	2.996812e-03	3.379554e-03	CHOL	YRI
19	rs10419829	45142851	0	G	T	0.704	-4.580668e-02	1.516968e-02	2.543519e-03	2.435634e-03	0.002536709	2.996812e-03	3.379554e-03	CHOL	YRI
19	rs7260482	45143942	0	A	C	0.704	-4.580668e-02	1.516968e-02	2.543519e-03	2.435634e-03	0.002536709	2.996812e-03	3.379554e-03	CHOL	YRI
19	rs7250339	45145612	0	A	G	0.704	-4.580668e-02	1.516968e-02	2.543519e-03	2.435634e-03	0.002536709	2.996812e-03	3.379554e-03	CHOL	YRI
19	rs7255066	45146103	0	T	C	0.704	-4.580668e-02	1.516968e-02	2.543519e-03	2.435634e-03	0.002536709	2.996812e-03	3.379554e-03	CHOL	YRI
19	rs2301275	45146629	0	A	G	0.704	-4.580668e-02	1.516968e-02	2.543519e-03	2.435634e-03	0.002536709	2.996812e-03	3.379554e-03	CHOL	YRI
19	rs11540084	45147340	0	G	T	0.704	-4.580668e-02	1.516968e-02	2.543519e-03	2.435634e-03	0.002536709	2.996812e-03	3.379554e-03	CHOL	YRI
19	rs10426401	45147719	0	T	G	0.704	-4.580668e-02	1.516968e-02	2.543519e-03	2.435634e-03	0.002536709	2.996812e-03	3.379554e-03	CHOL	YRI
19	rs141512240	45148727	0	G	T	0.704	-4.580668e-02	1.516968e-02	2.543519e-03	2.435634e-03	0.002536709	2.996812e-03	3.379554e-03	CHOL	YRI
19	rs2272020	45150433	0	G	A	0.704	-4.580668e-02	1.516968e-02	2.543519e-03	2.435634e-03	0.002536709	2.996812e-03	3.379554e-03	CHOL	YRI
19	rs1058402	45150614	0	G	A	0.704	-4.580668e-02	1.516968e-02	2.543519e-03	2.435634e-03	0.002536709	2.996812e-03	3.379554e-03	CHOL	YRI
19	rs17714931	45154614	0	A	G	0.704	-4.580668e-02	1.516968e-02	2.543519e-03	2.435634e-03	0.002536709	2.996812e-03	3.379554e-03	CHOL	YRI
19	rs10422182	45159023	0	T	C	0.704	-4.580668e-02	1.516968e-02	2.543519e-03	2.435634e-03	0.002536709	2.996812e-03	3.379554e-03	CHOL	YRI
19	rs6509170	45159636	0	C	A	0.704	-4.580668e-02	1.516968e-02	2.543519e-03	2.435634e-03	0.002536709	2.996812e-03	3.379554e-03	CHOL	YRI
19	rs80332649	45161895	0	A	G	0.704	-4.580668e-02	1.516968e-02	2.543519e-03	2.435634e-03	0.002536709	2.996812e-03	3.379554e-03	CHOL	YRI
19	rs10405025	45162667	0	C	T	0.704	-4.580668e-02	1.516968e-02	2.543519e-03	2.435634e-03	0.002536709	2.996812e-03	3.379554e-03	CHOL	YRI
19	rs714948	45165912	0	C	A	0.704	-4.580668e-02	1.516968e-02	2.543519e-03	2.435634e-03	0.002536709	2.996812e-03	3.379554e-03	CHOL	YRI
19	rs74994221	45166452	0	T	G	0.704	-4.580668e-02	1.516968e-02	2.543519e-03	2.435634e-03	0.002536709	2.996812e-03	3.379554e-03	CHOL	YRI
19	rs203713	45168497	0	A	G	0.704	-4.580668e-02	1.516968e-02	2.543519e-03	2.435634e-03	0.002536709	2.996812e-03	3.379554e-03	CHOL	YRI
16	rs7200676	89168911	0	T	C	0.046	-9.599810e-02	3.180931e-02	2.474815e-03	2.475183e-03	0.002550943	2.577559e-03	2.630955e-03	TRIG	NAT
16	rs4782455	89169312	0	T	C	0.046	-9.599810e-02	3.180931e-02	2.474815e-03	2.475183e-03	0.002550943	2.577559e-03	2.630955e-03	TRIG	NAT
16	rs6500531	89169514	0	T	C	0.046	-9.599810e-02	3.180931e-02	2.474815e-03	2.475183e-03	0.002550943	2.577559e-03	2.630955e-03	TRIG	NAT
16	rs4782453	89170047	0	T	C	0.046	-9.599810e-02	3.180931e-02	2.474815e-03	2.475183e-03	0.002550943	2.577559e-03	2.630955e-03	TRIG	NAT
16	rs7184784	89170171	0	T	C	0.046	-9.599810e-02	3.180931e-02	2.474815e-03	2.475183e-03	0.002550943	2.577559e-03	2.630955e-03	TRIG	NAT
16	rs72817441	89170296	0	C	T	0.046	-9.599810e-02	3.180931e-02	2.474815e-03	2.475183e-03	0.002550943	2.577559e-03	2.630955e-03	TRIG	NAT
16	rs8044145	89170679	0	A	G	0.046	-9.599810e-02	3.180931e-02	2.474815e-03	2.475183e-03	0.002550943	2.577559e-03	2.630955e-03	TRIG	NAT
16	rs11076766	89171646	0	C	T	0.046	-9.599810e-02	3.180931e-02	2.474815e-03	2.475183e-03	0.002550943	2.577559e-03	2.630955e-03	TRIG	NAT
16	rs6500532	89174133	0	A	C	0.046	-9.599810e-02	3.180931e-02	2.474815e-03	2.475183e-03	0.002550943	2.577559e-03	2.630955e-03	TRIG	NAT
16	rs72817448	89176321	0	G	A	0.046	-9.599810e-02	3.180931e-02	2.474815e-03	2.475183e-03	0.002550943	2.577559e-03	2.630955e-03	TRIG	NAT
16	rs4782449	89178773	0	A	G	0.046	-9.599810e-02	3.180931e-02	2.474815e-03	2.475183e-03	0.002550943	2.577559e-03	2.630955e-03	TRIG	NAT
16	rs3743979	89180883	0	G	A	0.046	-9.599810e-02	3.180931e-02	2.474815e-03	2.475183e-03	0.002550943	2.577559e-03	2.630955e-03	TRIG	NAT
16	rs3743980	89180935	0	G	T	0.046	-9.599810e-02	3.180931e-02	2.474815e-03	2.475183e-03	0.002550943	2.577559e-03	2.630955e-03	TRIG	NAT
16	rs3743982	89181139	0	T	G	0.046	-9.599810e-02	3.180931e-02	2.474815e-03	2.475183e-03	0.002550943	2.577559e-03	2.630955e-03	TRIG	NAT
16	rs117708030	89181220	0	A	G	0.046	-9.599810e-02	3.180931e-02	2.474815e-03	2.475183e-03	0.002550943	2.577559e-03	2.630955e-03	TRIG	NAT
16	rs4782446	89182104	0	A	G	0.046	-9.599810e-02	3.180931e-02	2.474815e-03	2.475183e-03	0.002550943	2.577559e-03	2.630955e-03	TRIG	NAT
16	rs4782328	89182218	0	A	G	0.046	-9.599810e-02	3.180931e-02	2.474815e-03	2.475183e-03	0.002550943	2.577559e-03	2.630955e-03	TRIG	NAT
16	rs4782445	89182295	0	G	A	0.046	-9.599810e-02	3.180931e-02	2.474815e-03	2.475183e-03	0.002550943	2.577559e-03	2.630955e-03	TRIG	NAT
16	rs8052780	89182926	0	A	G	0.046	-9.599810e-02	3.180931e-02	2.474815e-03	2.475183e-03	0.002550943	2.577559e-03	2.630955e-03	TRIG	NAT
16	rs8053537	89183197	0	G	A	0.046	-9.599810e-02	3.180931e-02	2.474815e-03	2.475183e-03	0.002550943	2.577559e-03	2.630955e-03	TRIG	NAT
16	rs9938463	89183772	0	A	G	0.046	-9.599810e-02	3.180931e-02	2.474815e-03	2.475183e-03	0.002550943	2.577559e-03	2.630955e-03	TRIG	NAT
16	rs9938518	89183780	0	A	G	0.046	-9.599810e-02	3.180931e-02	2.474815e-03	2.475183e-03	0.002550943	2.577559e-03	2.630955e-03	TRIG	NAT
16	rs4782444	89183973	0	A	G	0.046	-9.599810e-02	3.180931e-02	2.474815e-03	2.475183e-03	0.002550943	2.577559e-03	2.630955e-03	TRIG	NAT
16	rs12443551	89185019	0	A	G	0.046	-9.599810e-02	3.180931e-02	2.474815e-03	2.475183e-03	0.002550943	2.577559e-03	2.630955e-03	TRIG	NAT
16	rs4782441	89186529	0	G	A	0.046	-9.599810e-02	3.180931e-02	2.474815e-03	2.475183e-03	0.002550943	2.577559e-03	2.630955e-03	TRIG	NAT
16	rs7500326	89187954	0	G	T	0.046	-9.599810e-02	3.180931e-02	2.474815e-03	2.475183e-03	0.002550943	2.577559e-03	2.630955e-03	TRIG	NAT
16	rs8062593	89188452	0	G	A	0.046	-9.599810e-02	3.180931e-02	2.474815e-03	2.475183e-03	0.002550943	2.577559e-03	2.630955e-03	TRIG	NAT
16	rs7498787	89189472	0	G	A	0.046	-9.599810e-02	3.180931e-02	2.474815e-03	2.475183e-03	0.002550943	2.577559e-03	2.630955e-03	TRIG	NAT
16	rs6500533	89190065	0	G	A	0.046	-9.599810e-02	3.180931e-02	2.474815e-03	2.475183e-03	0.002550943	2.577559e-03	2.630955e-03	TRIG	NAT
16	rs6500534	89190313	0	C	T	0.046	-9.599810e-02	3.180931e-02	2.474815e-03	2.475183e-03	0.002550943	2.577559e-03	2.630955e-03	TRIG	NAT
16	rs11646135	89199108	0	G	A	0.046	-9.599810e-02	3.180931e-02	2.474815e-03	2.475183e-03	0.002550943	2.577559e-03	2.630955e-03	TRIG	NAT
16	rs12927059	89199205	0	G	A	0.046	-9.599810e-02	3.180931e-02	2.474815e-03	2.475183e-03	0.002550943	2.577559e-03	2.630955e-03	TRIG	NAT
16	rs4530136	89201805	0	A	G	0.046	-9.599810e-02	3.180931e-02	2.474815e-03	2.475183e-03	0.002550943	2.577559e-03	2.630955e-03	TRIG	NAT
16	rs12934720	89202041	0	C	T	0.046	-9.599810e-02	3.180931e-02	2.474815e-03	2.475183e-03	0.002550943	2.577559e-03	2.630955e-03	TRIG	NAT
16	rs12930806	89203073	0	C	T	0.046	-9.599810e-02	3.180931e-02	2.474815e-03	2.475183e-03	0.002550943	2.577559e-03	2.630955e-03	TRIG	NAT
16	rs11076770	89205510	0	T	C	0.046	-9.599810e-02	3.180931e-02	2.474815e-03	2.475183e-03	0.002550943	2.577559e-03	2.630955e-03	TRIG	NAT
16	rs10852635	89205873	0	T	C	0.046	-9.599810e-02	3.180931e-02	2.474815e-03	2.475183e-03	0.002550943	2.577559e-03	2.630955e-03	TRIG	NAT
16	rs12599126	89206483	0	T	C	0.046	-9.599810e-02	3.180931e-02	2.474815e-03	2.475183e-03	0.002550943	2.577559e-03	2.630955e-03	TRIG	NAT
16	rs12931350	89208315	0	A	G	0.046	-9.599810e-02	3.180931e-02	2.474815e-03	2.475183e-03	0.002550943	2.577559e-03	2.630955e-03	TRIG	NAT
16	rs11076771	89211480	0	C	T	0.046	-9.599810e-02	3.180931e-02	2.474815e-03	2.475183e-03	0.002550943	2.577559e-03	2.630955e-03	TRIG	NAT
16	rs4302032	89212200	0	A	G	0.046	-9.599810e-02	3.180931e-02	2.474815e-03	2.475183e-03	0.002550943	2.577559e-03	2.630955e-03	TRIG	NAT
16	rs12917772	89214972	0	A	G	0.046	-9.599810e-02	3.180931e-02	2.474815e-03	2.475183e-03	0.002550943	2.577559e-03	2.630955e-03	TRIG	NAT
16	rs1054747	89220846	0	G	A	0.046	-9.599810e-02	3.180931e-02	2.474815e-03	2.475183e-03	0.002550943	2.577559e-03	2.630955e-03	TRIG	NAT
16	rs12597637	89221795	0	G	A	0.046	-9.599810e-02	3.180931e-02	2.474815e-03	2.475183e-03	0.002550943	2.577559e-03	2.630955e-03	TRIG	NAT
16	rs61704196	89222444	0	C	T	0.046	-9.599810e-02	3.180931e-02	2.474815e-03	2.475183e-03	0.002550943	2.577559e-03	2.630955e-03	TRIG	NAT
16	rs75025772	89225652	0	G	A	0.046	-9.599810e-02	3.180931e-02	2.474815e-03	2.475183e-03	0.002550943	2.577559e-03	2.630955e-03	TRIG	NAT
16	rs729201	89240783	0	A	G	0.046	-9.599810e-02	3.180931e-02	2.474815e-03	2.475183e-03	0.002550943	2.577559e-03	2.630955e-03	TRIG	NAT
16	rs729202	89240938	0	G	A	0.046	-9.599810e-02	3.180931e-02	2.474815e-03	2.475183e-03	0.002550943	2.577559e-03	2.630955e-03	TRIG	NAT
16	rs3887583	89240947	0	G	T	0.046	-9.599810e-02	3.180931e-02	2.474815e-03	2.475183e-03	0.002550943	2.577559e-03	2.630955e-03	TRIG	NAT
16	rs4785578	89243481	0	A	G	0.046	-9.599810e-02	3.180931e-02	2.474815e-03	2.475183e-03	0.002550943	2.577559e-03	2.630955e-03	TRIG	NAT
16	rs4785579	89243584	0	A	G	0.046	-9.599810e-02	3.180931e-02	2.474815e-03	2.475183e-03	0.002550943	2.577559e-03	2.630955e-03	TRIG	NAT
16	rs2287358	89245955	0	C	T	0.046	-9.599810e-02	3.180931e-02	2.474815e-03	2.475183e-03	0.002550943	2.577559e-03	2.630955e-03	TRIG	NAT
16	rs59865771	89246670	0	T	C	0.046	-9.599810e-02	3.180931e-02	2.474815e-03	2.475183e-03	0.002550943	2.577559e-03	2.630955e-03	TRIG	NAT
16	rs12599774	89248821	0	A	G	0.046	-9.599810e-02	3.180931e-02	2.474815e-03	2.475183e-03	0.002550943	2.577559e-03	2.630955e-03	TRIG	NAT
16	rs117607956	89255032	0	A	G	0.046	-9.599810e-02	3.180931e-02	2.474815e-03	2.475183e-03	0.002550943	2.577559e-03	2.630955e-03	TRIG	NAT
16	rs4785719	89256131	0	A	G	0.046	-9.599810e-02	3.180931e-02	2.474815e-03	2.475183e-03	0.002550943	2.577559e-03	2.630955e-03	TRIG	NAT
16	rs72819370	89260984	0	G	T	0.046	-9.599810e-02	3.180931e-02	2.474815e-03	2.475183e-03	0.002550943	2.577559e-03	2.630955e-03	TRIG	NAT
16	rs4785728	89265095	0	C	T	0.046	-9.599810e-02	3.180931e-02	2.474815e-03	2.475183e-03	0.002550943	2.577559e-03	2.630955e-03	TRIG	NAT
16	rs79031198	89267241	0	A	G	0.046	-9.599810e-02	3.180931e-02	2.474815e-03	2.475183e-03	0.002550943	2.577559e-03	2.630955e-03	TRIG	NAT
16	rs80330700	89269449	0	G	A	0.046	-9.599810e-02	3.180931e-02	2.474815e-03	2.475183e-03	0.002550943	2.577559e-03	2.630955e-03	TRIG	NAT
16	rs74317708	89269531	0	G	A	0.046	-9.599810e-02	3.180931e-02	2.474815e-03	2.475183e-03	0.002550943	2.577559e-03	2.630955e-03	TRIG	NAT
16	rs76250195	89269609	0	C	T	0.046	-9.599810e-02	3.180931e-02	2.474815e-03	2.475183e-03	0.002550943	2.577559e-03	2.630955e-03	TRIG	NAT
16	rs4785598	89270194	0	G	T	0.046	-9.599810e-02	3.180931e-02	2.474815e-03	2.475183e-03	0.002550943	2.577559e-03	2.630955e-03	TRIG	NAT
16	rs12920831	89270486	0	T	C	0.046	-9.599810e-02	3.180931e-02	2.474815e-03	2.475183e-03	0.002550943	2.577559e-03	2.630955e-03	TRIG	NAT
16	rs75446770	89271261	0	T	C	0.046	-9.599810e-02	3.180931e-02	2.474815e-03	2.475183e-03	0.002550943	2.577559e-03	2.630955e-03	TRIG	NAT
16	rs139751600	89271756	0	A	C	0.046	-9.599810e-02	3.180931e-02	2.474815e-03	2.475183e-03	0.002550943	2.577559e-03	2.630955e-03	TRIG	NAT
16	rs4785737	89272644	0	T	C	0.046	-9.599810e-02	3.180931e-02	2.474815e-03	2.475183e-03	0.002550943	2.577559e-03	2.630955e-03	TRIG	NAT
16	rs79508627	89273147	0	A	C	0.046	-9.599810e-02	3.180931e-02	2.474815e-03	2.475183e-03	0.002550943	2.577559e-03	2.630955e-03	TRIG	NAT
16	rs8046156	89273883	0	G	A	0.046	-9.599810e-02	3.180931e-02	2.474815e-03	2.475183e-03	0.002550943	2.577559e-03	2.630955e-03	TRIG	NAT
16	rs9922963	89274781	0	C	T	0.046	-9.599810e-02	3.180931e-02	2.474815e-03	2.475183e-03	0.002550943	2.577559e-03	2.630955e-03	TRIG	NAT
16	rs13331886	89275332	0	C	T	0.046	-9.599810e-02	3.180931e-02	2.474815e-03	2.475183e-03	0.002550943	2.577559e-03	2.630955e-03	TRIG	NAT
16	rs4998652	89275638	0	T	C	0.046	-9.599810e-02	3.180931e-02	2.474815e-03	2.475183e-03	0.002550943	2.577559e-03	2.630955e-03	TRIG	NAT
16	rs8051810	89276831	0	T	C	0.046	-9.599810e-02	3.180931e-02	2.474815e-03	2.475183e-03	0.002550943	2.577559e-03	2.630955e-03	TRIG	NAT
16	rs8063987	89277116	0	G	T	0.046	-9.599810e-02	3.180931e-02	2.474815e-03	2.475183e-03	0.002550943	2.577559e-03	2.630955e-03	TRIG	NAT
16	rs12596287	89277250	0	G	T	0.046	-9.599810e-02	3.180931e-02	2.474815e-03	2.475183e-03	0.002550943	2.577559e-03	2.630955e-03	TRIG	NAT
16	rs12596323	89277435	0	G	A	0.046	-9.599810e-02	3.180931e-02	2.474815e-03	2.475183e-03	0.002550943	2.577559e-03	2.630955e-03	TRIG	NAT
16	rs35430883	89278524	0	C	T	0.046	-9.599810e-02	3.180931e-02	2.474815e-03	2.475183e-03	0.002550943	2.577559e-03	2.630955e-03	TRIG	NAT
16	rs4785758	89279659	0	G	A	0.046	-9.599810e-02	3.180931e-02	2.474815e-03	2.475183e-03	0.002550943	2.577559e-03	2.630955e-03	TRIG	NAT
16	rs72819390	89279694	0	T	G	0.046	-9.599810e-02	3.180931e-02	2.474815e-03	2.475183e-03	0.002550943	2.577559e-03	2.630955e-03	TRIG	NAT
16	rs7196428	89281025	0	T	C	0.046	-9.599810e-02	3.180931e-02	2.474815e-03	2.475183e-03	0.002550943	2.577559e-03	2.630955e-03	TRIG	NAT
16	rs8054959	89281093	0	T	C	0.046	-9.599810e-02	3.180931e-02	2.474815e-03	2.475183e-03	0.002550943	2.577559e-03	2.630955e-03	TRIG	NAT
16	rs7204825	89281131	0	C	A	0.046	-9.599810e-02	3.180931e-02	2.474815e-03	2.475183e-03	0.002550943	2.577559e-03	2.630955e-03	TRIG	NAT
16	rs12709110	89282110	0	G	T	0.046	-9.599810e-02	3.180931e-02	2.474815e-03	2.475183e-03	0.002550943	2.577559e-03	2.630955e-03	TRIG	NAT
16	rs9933428	89283670	0	C	T	0.046	-9.599810e-02	3.180931e-02	2.474815e-03	2.475183e-03	0.002550943	2.577559e-03	2.630955e-03	TRIG	NAT
16	rs8056585	89283809	0	A	G	0.046	-9.599810e-02	3.180931e-02	2.474815e-03	2.475183e-03	0.002550943	2.577559e-03	2.630955e-03	TRIG	NAT
16	rs9925542	89283864	0	G	T	0.046	-9.599810e-02	3.180931e-02	2.474815e-03	2.475183e-03	0.002550943	2.577559e-03	2.630955e-03	TRIG	NAT
16	rs117496293	89284230	0	C	T	0.046	-9.599810e-02	3.180931e-02	2.474815e-03	2.475183e-03	0.002550943	2.577559e-03	2.630955e-03	TRIG	NAT
16	rs3803722	89284286	0	A	G	0.046	-9.599810e-02	3.180931e-02	2.474815e-03	2.475183e-03	0.002550943	2.577559e-03	2.630955e-03	TRIG	NAT
16	rs117159335	89284873	0	A	G	0.046	-9.599810e-02	3.180931e-02	2.474815e-03	2.475183e-03	0.002550943	2.577559e-03	2.630955e-03	TRIG	NAT
16	rs55959608	89285531	0	A	G	0.046	-9.599810e-02	3.180931e-02	2.474815e-03	2.475183e-03	0.002550943	2.577559e-03	2.630955e-03	TRIG	NAT
16	rs57330012	89285792	0	G	A	0.046	-9.599810e-02	3.180931e-02	2.474815e-03	2.475183e-03	0.002550943	2.577559e-03	2.630955e-03	TRIG	NAT
16	rs4785613	89285972	0	G	A	0.046	-9.599810e-02	3.180931e-02	2.474815e-03	2.475183e-03	0.002550943	2.577559e-03	2.630955e-03	TRIG	NAT
16	rs13332037	89286562	0	A	G	0.046	-9.599810e-02	3.180931e-02	2.474815e-03	2.475183e-03	0.002550943	2.577559e-03	2.630955e-03	TRIG	NAT
16	rs72819396	89287460	0	A	G	0.046	-9.599810e-02	3.180931e-02	2.474815e-03	2.475183e-03	0.002550943	2.577559e-03	2.630955e-03	TRIG	NAT
16	rs11076775	89287857	0	C	T	0.046	-9.599810e-02	3.180931e-02	2.474815e-03	2.475183e-03	0.002550943	2.577559e-03	2.630955e-03	TRIG	NAT
16	rs8059397	89287865	0	A	C	0.046	-9.599810e-02	3.180931e-02	2.474815e-03	2.475183e-03	0.002550943	2.577559e-03	2.630955e-03	TRIG	NAT
16	rs9931258	89288418	0	A	G	0.046	-9.599810e-02	3.180931e-02	2.474815e-03	2.475183e-03	0.002550943	2.577559e-03	2.630955e-03	TRIG	NAT
16	rs12920028	89289624	0	G	A	0.046	-9.599810e-02	3.180931e-02	2.474815e-03	2.475183e-03	0.002550943	2.577559e-03	2.630955e-03	TRIG	NAT
16	rs28417933	89293271	0	A	C	0.046	-9.599810e-02	3.180931e-02	2.474815e-03	2.475183e-03	0.002550943	2.577559e-03	2.630955e-03	TRIG	NAT
16	rs74033442	89293281	0	G	A	0.046	-9.599810e-02	3.180931e-02	2.474815e-03	2.475183e-03	0.002550943	2.577559e-03	2.630955e-03	TRIG	NAT
16	rs7201172	89293525	0	G	A	0.046	-9.599810e-02	3.180931e-02	2.474815e-03	2.475183e-03	0.002550943	2.577559e-03	2.630955e-03	TRIG	NAT
16	rs4785626	89293614	0	A	G	0.046	-9.599810e-02	3.180931e-02	2.474815e-03	2.475183e-03	0.002550943	2.577559e-03	2.630955e-03	TRIG	NAT
16	rs72819401	89293730	0	C	T	0.046	-9.599810e-02	3.180931e-02	2.474815e-03	2.475183e-03	0.002550943	2.577559e-03	2.630955e-03	TRIG	NAT
16	rs74033443	89294044	0	A	G	0.046	-9.599810e-02	3.180931e-02	2.474815e-03	2.475183e-03	0.002550943	2.577559e-03	2.630955e-03	TRIG	NAT
16	rs4785627	89294184	0	G	A	0.046	-9.599810e-02	3.180931e-02	2.474815e-03	2.475183e-03	0.002550943	2.577559e-03	2.630955e-03	TRIG	NAT
16	rs9921361	89294439	0	G	T	0.046	-9.599810e-02	3.180931e-02	2.474815e-03	2.475183e-03	0.002550943	2.577559e-03	2.630955e-03	TRIG	NAT
16	rs55974122	89294827	0	A	G	0.046	-9.599810e-02	3.180931e-02	2.474815e-03	2.475183e-03	0.002550943	2.577559e-03	2.630955e-03	TRIG	NAT
16	rs59423520	89295399	0	C	T	0.046	-9.599810e-02	3.180931e-02	2.474815e-03	2.475183e-03	0.002550943	2.577559e-03	2.630955e-03	TRIG	NAT
16	rs12102609	89296884	0	G	A	0.046	-9.599810e-02	3.180931e-02	2.474815e-03	2.475183e-03	0.002550943	2.577559e-03	2.630955e-03	TRIG	NAT
16	rs10400977	89297483	0	C	T	0.046	-9.599810e-02	3.180931e-02	2.474815e-03	2.475183e-03	0.002550943	2.577559e-03	2.630955e-03	TRIG	NAT
16	rs74035759	89297859	0	A	C	0.046	-9.599810e-02	3.180931e-02	2.474815e-03	2.475183e-03	0.002550943	2.577559e-03	2.630955e-03	TRIG	NAT
16	rs4785629	89297864	0	C	T	0.046	-9.599810e-02	3.180931e-02	2.474815e-03	2.475183e-03	0.002550943	2.577559e-03	2.630955e-03	TRIG	NAT
16	rs10400958	89297952	0	G	A	0.046	-9.599810e-02	3.180931e-02	2.474815e-03	2.475183e-03	0.002550943	2.577559e-03	2.630955e-03	TRIG	NAT
16	rs9972663	89298515	0	T	C	0.046	-9.599810e-02	3.180931e-02	2.474815e-03	2.475183e-03	0.002550943	2.577559e-03	2.630955e-03	TRIG	NAT
16	rs12934482	89298567	0	G	A	0.046	-9.599810e-02	3.180931e-02	2.474815e-03	2.475183e-03	0.002550943	2.577559e-03	2.630955e-03	TRIG	NAT
16	rs9972734	89298616	0	G	A	0.046	-9.599810e-02	3.180931e-02	2.474815e-03	2.475183e-03	0.002550943	2.577559e-03	2.630955e-03	TRIG	NAT
16	rs74035760	89299782	0	G	A	0.046	-9.599810e-02	3.180931e-02	2.474815e-03	2.475183e-03	0.002550943	2.577559e-03	2.630955e-03	TRIG	NAT
16	rs56135239	89300764	0	C	T	0.046	-9.599810e-02	3.180931e-02	2.474815e-03	2.475183e-03	0.002550943	2.577559e-03	2.630955e-03	TRIG	NAT
16	rs56207237	89300826	0	A	G	0.046	-9.599810e-02	3.180931e-02	2.474815e-03	2.475183e-03	0.002550943	2.577559e-03	2.630955e-03	TRIG	NAT
16	rs56079143	89300884	0	G	A	0.046	-9.599810e-02	3.180931e-02	2.474815e-03	2.475183e-03	0.002550943	2.577559e-03	2.630955e-03	TRIG	NAT
16	rs72821306	89301403	0	T	C	0.046	-9.599810e-02	3.180931e-02	2.474815e-03	2.475183e-03	0.002550943	2.577559e-03	2.630955e-03	TRIG	NAT
16	rs72821307	89301562	0	C	T	0.046	-9.599810e-02	3.180931e-02	2.474815e-03	2.475183e-03	0.002550943	2.577559e-03	2.630955e-03	TRIG	NAT
16	rs9941273	89301850	0	G	A	0.046	-9.599810e-02	3.180931e-02	2.474815e-03	2.475183e-03	0.002550943	2.577559e-03	2.630955e-03	TRIG	NAT
16	rs9929579	89303642	0	G	A	0.046	-9.599810e-02	3.180931e-02	2.474815e-03	2.475183e-03	0.002550943	2.577559e-03	2.630955e-03	TRIG	NAT
16	rs4566167	89304656	0	G	A	0.046	-9.599810e-02	3.180931e-02	2.474815e-03	2.475183e-03	0.002550943	2.577559e-03	2.630955e-03	TRIG	NAT
16	rs9926404	89304949	0	A	G	0.046	-9.599810e-02	3.180931e-02	2.474815e-03	2.475183e-03	0.002550943	2.577559e-03	2.630955e-03	TRIG	NAT
19	rs10418354	43933691	0	T	C	0.150	5.532507e-02	1.842388e-02	1.000000e-05	1.000000e-05	0.002680217	2.670026e-03	2.681438e-03	HDL	IBS
19	rs34705275	43933725	0	A	C	0.150	5.532507e-02	1.842388e-02	1.000000e-05	1.000000e-05	0.002680217	2.670026e-03	2.681438e-03	HDL	IBS
19	rs2682574	43934382	0	T	C	0.150	5.532507e-02	1.842388e-02	1.000000e-05	1.000000e-05	0.002680217	2.670026e-03	2.681438e-03	HDL	IBS
19	rs2599469	43935170	0	G	T	0.150	5.532507e-02	1.842388e-02	1.000000e-05	1.000000e-05	0.002680217	2.670026e-03	2.681438e-03	HDL	IBS
19	rs8100617	43938488	0	T	C	0.150	5.532507e-02	1.842388e-02	1.000000e-05	1.000000e-05	0.002680217	2.670026e-03	2.681438e-03	HDL	IBS
19	rs2682589	43939184	0	A	G	0.150	5.532507e-02	1.842388e-02	1.000000e-05	1.000000e-05	0.002680217	2.670026e-03	2.681438e-03	HDL	IBS
19	rs2682591	43940316	0	T	C	0.150	5.532507e-02	1.842388e-02	1.000000e-05	1.000000e-05	0.002680217	2.670026e-03	2.681438e-03	HDL	IBS
19	rs2682592	43940597	0	T	G	0.150	5.532507e-02	1.842388e-02	1.000000e-05	1.000000e-05	0.002680217	2.670026e-03	2.681438e-03	HDL	IBS
19	rs2682593	43940714	0	A	G	0.150	5.532507e-02	1.842388e-02	1.000000e-05	1.000000e-05	0.002680217	2.670026e-03	2.681438e-03	HDL	IBS
19	rs2682594	43940776	0	T	C	0.150	5.532507e-02	1.842388e-02	1.000000e-05	1.000000e-05	0.002680217	2.670026e-03	2.681438e-03	HDL	IBS
19	rs3859443	43942769	0	T	C	0.150	5.532507e-02	1.842388e-02	1.000000e-05	1.000000e-05	0.002680217	2.670026e-03	2.681438e-03	HDL	IBS
19	rs2682597	43943499	0	G	A	0.150	5.532507e-02	1.842388e-02	1.000000e-05	1.000000e-05	0.002680217	2.670026e-03	2.681438e-03	HDL	IBS
19	rs2682569	43944285	0	C	T	0.150	5.532507e-02	1.842388e-02	1.000000e-05	1.000000e-05	0.002680217	2.670026e-03	2.681438e-03	HDL	IBS
19	rs12974736	43950884	0	A	G	0.150	5.532507e-02	1.842388e-02	1.000000e-05	1.000000e-05	0.002680217	2.670026e-03	2.681438e-03	HDL	IBS
19	rs4803630	43951083	0	T	C	0.150	5.532507e-02	1.842388e-02	1.000000e-05	1.000000e-05	0.002680217	2.670026e-03	2.681438e-03	HDL	IBS
19	rs10418354	43933691	0	T	C	0.850	-5.532507e-02	1.842388e-02	1.000000e-05	1.000000e-05	0.002680217	2.670026e-03	2.681438e-03	HDL	YRI
19	rs34705275	43933725	0	A	C	0.850	-5.532507e-02	1.842388e-02	1.000000e-05	1.000000e-05	0.002680217	2.670026e-03	2.681438e-03	HDL	YRI
19	rs2682574	43934382	0	T	C	0.850	-5.532507e-02	1.842388e-02	1.000000e-05	1.000000e-05	0.002680217	2.670026e-03	2.681438e-03	HDL	YRI
19	rs2599469	43935170	0	G	T	0.850	-5.532507e-02	1.842388e-02	1.000000e-05	1.000000e-05	0.002680217	2.670026e-03	2.681438e-03	HDL	YRI
19	rs8100617	43938488	0	T	C	0.850	-5.532507e-02	1.842388e-02	1.000000e-05	1.000000e-05	0.002680217	2.670026e-03	2.681438e-03	HDL	YRI
19	rs2682589	43939184	0	A	G	0.850	-5.532507e-02	1.842388e-02	1.000000e-05	1.000000e-05	0.002680217	2.670026e-03	2.681438e-03	HDL	YRI
19	rs2682591	43940316	0	T	C	0.850	-5.532507e-02	1.842388e-02	1.000000e-05	1.000000e-05	0.002680217	2.670026e-03	2.681438e-03	HDL	YRI
19	rs2682592	43940597	0	T	G	0.850	-5.532507e-02	1.842388e-02	1.000000e-05	1.000000e-05	0.002680217	2.670026e-03	2.681438e-03	HDL	YRI
19	rs2682593	43940714	0	A	G	0.850	-5.532507e-02	1.842388e-02	1.000000e-05	1.000000e-05	0.002680217	2.670026e-03	2.681438e-03	HDL	YRI
19	rs2682594	43940776	0	T	C	0.850	-5.532507e-02	1.842388e-02	1.000000e-05	1.000000e-05	0.002680217	2.670026e-03	2.681438e-03	HDL	YRI
19	rs3859443	43942769	0	T	C	0.850	-5.532507e-02	1.842388e-02	1.000000e-05	1.000000e-05	0.002680217	2.670026e-03	2.681438e-03	HDL	YRI
19	rs2682597	43943499	0	G	A	0.850	-5.532507e-02	1.842388e-02	1.000000e-05	1.000000e-05	0.002680217	2.670026e-03	2.681438e-03	HDL	YRI
19	rs2682569	43944285	0	C	T	0.850	-5.532507e-02	1.842388e-02	1.000000e-05	1.000000e-05	0.002680217	2.670026e-03	2.681438e-03	HDL	YRI
19	rs12974736	43950884	0	A	G	0.850	-5.532507e-02	1.842388e-02	1.000000e-05	1.000000e-05	0.002680217	2.670026e-03	2.681438e-03	HDL	YRI
19	rs4803630	43951083	0	T	C	0.850	-5.532507e-02	1.842388e-02	1.000000e-05	1.000000e-05	0.002680217	2.670026e-03	2.681438e-03	HDL	YRI
19	rs750499	31651267	0	T	C	0.021	1.390533e-01	4.648683e-02	5.755886e-03	5.770954e-03	0.002784608	2.775052e-03	2.787851e-03	CHOL	NAT
19	rs4804949	31652767	0	T	C	0.021	1.390533e-01	4.648683e-02	5.755886e-03	5.770954e-03	0.002784608	2.775052e-03	2.787851e-03	CHOL	NAT
19	rs8107964	31672086	0	A	C	0.021	1.390533e-01	4.648683e-02	5.755886e-03	5.770954e-03	0.002784608	2.775052e-03	2.787851e-03	CHOL	NAT
19	rs10404275	31712830	0	C	A	0.021	1.390533e-01	4.648683e-02	5.755886e-03	5.770954e-03	0.002784608	2.775052e-03	2.787851e-03	CHOL	NAT
19	rs2047335	31715766	0	G	T	0.021	1.390533e-01	4.648683e-02	5.755886e-03	5.770954e-03	0.002784608	2.775052e-03	2.787851e-03	CHOL	NAT
19	rs1027452	31720924	0	C	A	0.021	1.390533e-01	4.648683e-02	5.755886e-03	5.770954e-03	0.002784608	2.775052e-03	2.787851e-03	CHOL	NAT
19	rs4805659	31740208	0	A	G	0.021	1.390533e-01	4.648683e-02	5.755886e-03	5.770954e-03	0.002784608	2.775052e-03	2.787851e-03	CHOL	NAT
19	rs1472367	31740744	0	T	C	0.021	1.390533e-01	4.648683e-02	5.755886e-03	5.770954e-03	0.002784608	2.775052e-03	2.787851e-03	CHOL	NAT
19	rs1661178	45046352	0	C	T	0.704	-4.523782e-02	1.517117e-02	2.616246e-03	2.512785e-03	0.002871605	3.360808e-03	3.772803e-03	CHOL	YRI
19	rs1661177	45046370	0	T	G	0.704	-4.523782e-02	1.517117e-02	2.616246e-03	2.512785e-03	0.002871605	3.360808e-03	3.772803e-03	CHOL	YRI
19	rs73561943	45046743	0	C	T	0.704	-4.523782e-02	1.517117e-02	2.616246e-03	2.512785e-03	0.002871605	3.360808e-03	3.772803e-03	CHOL	YRI
19	rs1727746	45047022	0	C	T	0.704	-4.523782e-02	1.517117e-02	2.616246e-03	2.512785e-03	0.002871605	3.360808e-03	3.772803e-03	CHOL	YRI
19	rs1727747	45048120	0	G	T	0.704	-4.523782e-02	1.517117e-02	2.616246e-03	2.512785e-03	0.002871605	3.360808e-03	3.772803e-03	CHOL	YRI
19	rs1727748	45048323	0	C	T	0.704	-4.523782e-02	1.517117e-02	2.616246e-03	2.512785e-03	0.002871605	3.360808e-03	3.772803e-03	CHOL	YRI
19	rs1661176	45048379	0	T	C	0.704	-4.523782e-02	1.517117e-02	2.616246e-03	2.512785e-03	0.002871605	3.360808e-03	3.772803e-03	CHOL	YRI
19	rs1661175	45048629	0	G	A	0.704	-4.523782e-02	1.517117e-02	2.616246e-03	2.512785e-03	0.002871605	3.360808e-03	3.772803e-03	CHOL	YRI
19	rs1661174	45048658	0	C	T	0.704	-4.523782e-02	1.517117e-02	2.616246e-03	2.512785e-03	0.002871605	3.360808e-03	3.772803e-03	CHOL	YRI
19	rs1661173	45048779	0	C	T	0.704	-4.523782e-02	1.517117e-02	2.616246e-03	2.512785e-03	0.002871605	3.360808e-03	3.772803e-03	CHOL	YRI
19	rs1727749	45048806	0	C	T	0.704	-4.523782e-02	1.517117e-02	2.616246e-03	2.512785e-03	0.002871605	3.360808e-03	3.772803e-03	CHOL	YRI
19	rs1727750	45048866	0	G	T	0.704	-4.523782e-02	1.517117e-02	2.616246e-03	2.512785e-03	0.002871605	3.360808e-03	3.772803e-03	CHOL	YRI
19	rs8107008	45049027	0	C	T	0.704	-4.523782e-02	1.517117e-02	2.616246e-03	2.512785e-03	0.002871605	3.360808e-03	3.772803e-03	CHOL	YRI
19	rs1727751	45049103	0	G	A	0.704	-4.523782e-02	1.517117e-02	2.616246e-03	2.512785e-03	0.002871605	3.360808e-03	3.772803e-03	CHOL	YRI
19	rs1661171	45049293	0	T	C	0.704	-4.523782e-02	1.517117e-02	2.616246e-03	2.512785e-03	0.002871605	3.360808e-03	3.772803e-03	CHOL	YRI
19	rs1661169	45049494	0	T	C	0.704	-4.523782e-02	1.517117e-02	2.616246e-03	2.512785e-03	0.002871605	3.360808e-03	3.772803e-03	CHOL	YRI
19	rs17714718	45050747	0	C	T	0.704	-4.523782e-02	1.517117e-02	2.616246e-03	2.512785e-03	0.002871605	3.360808e-03	3.772803e-03	CHOL	YRI
19	rs1661167	45052068	0	G	A	0.704	-4.523782e-02	1.517117e-02	2.616246e-03	2.512785e-03	0.002871605	3.360808e-03	3.772803e-03	CHOL	YRI
19	rs12461127	45052601	0	T	C	0.704	-4.523782e-02	1.517117e-02	2.616246e-03	2.512785e-03	0.002871605	3.360808e-03	3.772803e-03	CHOL	YRI
19	rs10409076	45057224	0	G	T	0.704	-4.523782e-02	1.517117e-02	2.616246e-03	2.512785e-03	0.002871605	3.360808e-03	3.772803e-03	CHOL	YRI
19	rs7258420	45059310	0	A	C	0.704	-4.523782e-02	1.517117e-02	2.616246e-03	2.512785e-03	0.002871605	3.360808e-03	3.772803e-03	CHOL	YRI
19	rs1661178	45046352	0	C	T	0.296	4.500250e-02	1.517152e-02	2.633053e-03	2.530006e-03	0.003021032	3.528492e-03	3.956450e-03	CHOL	IBS
19	rs1661177	45046370	0	T	G	0.296	4.500250e-02	1.517152e-02	2.633053e-03	2.530006e-03	0.003021032	3.528492e-03	3.956450e-03	CHOL	IBS
19	rs73561943	45046743	0	C	T	0.296	4.500250e-02	1.517152e-02	2.633053e-03	2.530006e-03	0.003021032	3.528492e-03	3.956450e-03	CHOL	IBS
19	rs1727746	45047022	0	C	T	0.296	4.500250e-02	1.517152e-02	2.633053e-03	2.530006e-03	0.003021032	3.528492e-03	3.956450e-03	CHOL	IBS
19	rs1727747	45048120	0	G	T	0.296	4.500250e-02	1.517152e-02	2.633053e-03	2.530006e-03	0.003021032	3.528492e-03	3.956450e-03	CHOL	IBS
19	rs1727748	45048323	0	C	T	0.296	4.500250e-02	1.517152e-02	2.633053e-03	2.530006e-03	0.003021032	3.528492e-03	3.956450e-03	CHOL	IBS
19	rs1661176	45048379	0	T	C	0.296	4.500250e-02	1.517152e-02	2.633053e-03	2.530006e-03	0.003021032	3.528492e-03	3.956450e-03	CHOL	IBS
19	rs1661175	45048629	0	G	A	0.296	4.500250e-02	1.517152e-02	2.633053e-03	2.530006e-03	0.003021032	3.528492e-03	3.956450e-03	CHOL	IBS
19	rs1661174	45048658	0	C	T	0.296	4.500250e-02	1.517152e-02	2.633053e-03	2.530006e-03	0.003021032	3.528492e-03	3.956450e-03	CHOL	IBS
19	rs1661173	45048779	0	C	T	0.296	4.500250e-02	1.517152e-02	2.633053e-03	2.530006e-03	0.003021032	3.528492e-03	3.956450e-03	CHOL	IBS
19	rs1727749	45048806	0	C	T	0.296	4.500250e-02	1.517152e-02	2.633053e-03	2.530006e-03	0.003021032	3.528492e-03	3.956450e-03	CHOL	IBS
19	rs1727750	45048866	0	G	T	0.296	4.500250e-02	1.517152e-02	2.633053e-03	2.530006e-03	0.003021032	3.528492e-03	3.956450e-03	CHOL	IBS
19	rs8107008	45049027	0	C	T	0.296	4.500250e-02	1.517152e-02	2.633053e-03	2.530006e-03	0.003021032	3.528492e-03	3.956450e-03	CHOL	IBS
19	rs1727751	45049103	0	G	A	0.296	4.500250e-02	1.517152e-02	2.633053e-03	2.530006e-03	0.003021032	3.528492e-03	3.956450e-03	CHOL	IBS
19	rs1661171	45049293	0	T	C	0.296	4.500250e-02	1.517152e-02	2.633053e-03	2.530006e-03	0.003021032	3.528492e-03	3.956450e-03	CHOL	IBS
19	rs1661169	45049494	0	T	C	0.296	4.500250e-02	1.517152e-02	2.633053e-03	2.530006e-03	0.003021032	3.528492e-03	3.956450e-03	CHOL	IBS
19	rs17714718	45050747	0	C	T	0.296	4.500250e-02	1.517152e-02	2.633053e-03	2.530006e-03	0.003021032	3.528492e-03	3.956450e-03	CHOL	IBS
19	rs1661167	45052068	0	G	A	0.296	4.500250e-02	1.517152e-02	2.633053e-03	2.530006e-03	0.003021032	3.528492e-03	3.956450e-03	CHOL	IBS
19	rs12461127	45052601	0	T	C	0.296	4.500250e-02	1.517152e-02	2.633053e-03	2.530006e-03	0.003021032	3.528492e-03	3.956450e-03	CHOL	IBS
19	rs10409076	45057224	0	G	T	0.296	4.500250e-02	1.517152e-02	2.633053e-03	2.530006e-03	0.003021032	3.528492e-03	3.956450e-03	CHOL	IBS
19	rs7258420	45059310	0	A	C	0.296	4.500250e-02	1.517152e-02	2.633053e-03	2.530006e-03	0.003021032	3.528492e-03	3.956450e-03	CHOL	IBS
16	rs7500313	88440878	0	A	G	0.001	-7.771513e-01	2.626998e-01	1.000000e-05	1.000000e-05	0.003099742	3.088276e-03	3.100756e-03	HDL	NAT
16	rs12931298	88449031	0	A	G	0.001	-7.771513e-01	2.626998e-01	1.000000e-05	1.000000e-05	0.003099742	3.088276e-03	3.100756e-03	HDL	NAT
16	rs12325615	88452751	0	T	C	0.001	-7.771513e-01	2.626998e-01	1.000000e-05	1.000000e-05	0.003099742	3.088276e-03	3.100756e-03	HDL	NAT
16	rs4072165	88456219	0	C	T	0.001	-7.771513e-01	2.626998e-01	1.000000e-05	1.000000e-05	0.003099742	3.088276e-03	3.100756e-03	HDL	NAT
16	rs7500662	88457418	0	T	C	0.001	-7.771513e-01	2.626998e-01	1.000000e-05	1.000000e-05	0.003099742	3.088276e-03	3.100756e-03	HDL	NAT
16	rs4075964	88457833	0	A	G	0.001	-7.771513e-01	2.626998e-01	1.000000e-05	1.000000e-05	0.003099742	3.088276e-03	3.100756e-03	HDL	NAT
16	rs6500479	88459743	0	A	G	0.001	-7.771513e-01	2.626998e-01	1.000000e-05	1.000000e-05	0.003099742	3.088276e-03	3.100756e-03	HDL	NAT
16	rs8050582	88460931	0	G	A	0.001	-7.771513e-01	2.626998e-01	1.000000e-05	1.000000e-05	0.003099742	3.088276e-03	3.100756e-03	HDL	NAT
16	rs9921613	88461275	0	C	T	0.001	-7.771513e-01	2.626998e-01	1.000000e-05	1.000000e-05	0.003099742	3.088276e-03	3.100756e-03	HDL	NAT
16	rs8051284	88461286	0	G	A	0.001	-7.771513e-01	2.626998e-01	1.000000e-05	1.000000e-05	0.003099742	3.088276e-03	3.100756e-03	HDL	NAT
16	rs2133792	88462248	0	G	A	0.001	-7.771513e-01	2.626998e-01	1.000000e-05	1.000000e-05	0.003099742	3.088276e-03	3.100756e-03	HDL	NAT
16	rs8058066	88462550	0	T	C	0.001	-7.771513e-01	2.626998e-01	1.000000e-05	1.000000e-05	0.003099742	3.088276e-03	3.100756e-03	HDL	NAT
16	rs11862685	88464177	0	C	T	0.001	-7.771513e-01	2.626998e-01	1.000000e-05	1.000000e-05	0.003099742	3.088276e-03	3.100756e-03	HDL	NAT
16	rs7185018	88464220	0	T	C	0.001	-7.771513e-01	2.626998e-01	1.000000e-05	1.000000e-05	0.003099742	3.088276e-03	3.100756e-03	HDL	NAT
16	rs7189873	88464413	0	T	C	0.001	-7.771513e-01	2.626998e-01	1.000000e-05	1.000000e-05	0.003099742	3.088276e-03	3.100756e-03	HDL	NAT
16	rs13338423	88464512	0	T	C	0.001	-7.771513e-01	2.626998e-01	1.000000e-05	1.000000e-05	0.003099742	3.088276e-03	3.100756e-03	HDL	NAT
16	rs7190077	88464530	0	T	C	0.001	-7.771513e-01	2.626998e-01	1.000000e-05	1.000000e-05	0.003099742	3.088276e-03	3.100756e-03	HDL	NAT
16	rs7193916	88464531	0	G	A	0.001	-7.771513e-01	2.626998e-01	1.000000e-05	1.000000e-05	0.003099742	3.088276e-03	3.100756e-03	HDL	NAT
16	rs9746286	88465186	0	C	A	0.001	-7.771513e-01	2.626998e-01	1.000000e-05	1.000000e-05	0.003099742	3.088276e-03	3.100756e-03	HDL	NAT
16	rs2173712	88465301	0	C	T	0.001	-7.771513e-01	2.626998e-01	1.000000e-05	1.000000e-05	0.003099742	3.088276e-03	3.100756e-03	HDL	NAT
16	rs1532630	88465871	0	A	G	0.001	-7.771513e-01	2.626998e-01	1.000000e-05	1.000000e-05	0.003099742	3.088276e-03	3.100756e-03	HDL	NAT
16	rs11076691	88465992	0	G	A	0.001	-7.771513e-01	2.626998e-01	1.000000e-05	1.000000e-05	0.003099742	3.088276e-03	3.100756e-03	HDL	NAT
16	rs7191454	88466767	0	A	G	0.001	-7.771513e-01	2.626998e-01	1.000000e-05	1.000000e-05	0.003099742	3.088276e-03	3.100756e-03	HDL	NAT
16	rs7204408	88467270	0	T	C	0.001	-7.771513e-01	2.626998e-01	1.000000e-05	1.000000e-05	0.003099742	3.088276e-03	3.100756e-03	HDL	NAT
16	rs7198032	88467807	0	A	G	0.001	-7.771513e-01	2.626998e-01	1.000000e-05	1.000000e-05	0.003099742	3.088276e-03	3.100756e-03	HDL	NAT
16	rs28590044	88468269	0	G	T	0.001	-7.771513e-01	2.626998e-01	1.000000e-05	1.000000e-05	0.003099742	3.088276e-03	3.100756e-03	HDL	NAT
16	rs4047492	88469563	0	T	C	0.001	-7.771513e-01	2.626998e-01	1.000000e-05	1.000000e-05	0.003099742	3.088276e-03	3.100756e-03	HDL	NAT
16	rs4278738	88469583	0	G	A	0.001	-7.771513e-01	2.626998e-01	1.000000e-05	1.000000e-05	0.003099742	3.088276e-03	3.100756e-03	HDL	NAT
16	rs12102870	88469873	0	C	T	0.001	-7.771513e-01	2.626998e-01	1.000000e-05	1.000000e-05	0.003099742	3.088276e-03	3.100756e-03	HDL	NAT
16	rs1532631	88471248	0	C	T	0.001	-7.771513e-01	2.626998e-01	1.000000e-05	1.000000e-05	0.003099742	3.088276e-03	3.100756e-03	HDL	NAT
19	rs846886	45110320	0	A	G	0.295	4.469561e-02	1.517230e-02	2.632176e-03	2.526068e-03	0.003227225	3.770553e-03	4.224998e-03	CHOL	IBS
19	rs846885	45110415	0	G	T	0.295	4.469561e-02	1.517230e-02	2.632176e-03	2.526068e-03	0.003227225	3.770553e-03	4.224998e-03	CHOL	IBS
19	rs846884	45113000	0	A	G	0.295	4.469561e-02	1.517230e-02	2.632176e-03	2.526068e-03	0.003227225	3.770553e-03	4.224998e-03	CHOL	IBS
19	rs865864	45114009	0	C	A	0.295	4.469561e-02	1.517230e-02	2.632176e-03	2.526068e-03	0.003227225	3.770553e-03	4.224998e-03	CHOL	IBS
19	rs846904	45114275	0	G	A	0.295	4.469561e-02	1.517230e-02	2.632176e-03	2.526068e-03	0.003227225	3.770553e-03	4.224998e-03	CHOL	IBS
19	rs846902	45114420	0	A	G	0.295	4.469561e-02	1.517230e-02	2.632176e-03	2.526068e-03	0.003227225	3.770553e-03	4.224998e-03	CHOL	IBS
19	rs17658470	45115393	0	C	T	0.295	4.469561e-02	1.517230e-02	2.632176e-03	2.526068e-03	0.003227225	3.770553e-03	4.224998e-03	CHOL	IBS
19	rs846901	45115487	0	T	C	0.295	4.469561e-02	1.517230e-02	2.632176e-03	2.526068e-03	0.003227225	3.770553e-03	4.224998e-03	CHOL	IBS
19	rs846900	45116019	0	C	T	0.295	4.469561e-02	1.517230e-02	2.632176e-03	2.526068e-03	0.003227225	3.770553e-03	4.224998e-03	CHOL	IBS
19	rs846899	45116723	0	G	A	0.295	4.469561e-02	1.517230e-02	2.632176e-03	2.526068e-03	0.003227225	3.770553e-03	4.224998e-03	CHOL	IBS
19	rs846898	45116776	0	G	A	0.295	4.469561e-02	1.517230e-02	2.632176e-03	2.526068e-03	0.003227225	3.770553e-03	4.224998e-03	CHOL	IBS
19	rs846897	45116933	0	G	A	0.295	4.469561e-02	1.517230e-02	2.632176e-03	2.526068e-03	0.003227225	3.770553e-03	4.224998e-03	CHOL	IBS
19	rs846893	45119656	0	A	G	0.295	4.469561e-02	1.517230e-02	2.632176e-03	2.526068e-03	0.003227225	3.770553e-03	4.224998e-03	CHOL	IBS
19	rs56227398	45120285	0	C	A	0.295	4.469561e-02	1.517230e-02	2.632176e-03	2.526068e-03	0.003227225	3.770553e-03	4.224998e-03	CHOL	IBS
19	rs846853	45124674	0	A	G	0.295	4.469561e-02	1.517230e-02	2.632176e-03	2.526068e-03	0.003227225	3.770553e-03	4.224998e-03	CHOL	IBS
19	rs846854	45126134	0	T	C	0.295	4.469561e-02	1.517230e-02	2.632176e-03	2.526068e-03	0.003227225	3.770553e-03	4.224998e-03	CHOL	IBS
19	rs846857	45126994	0	A	G	0.295	4.469561e-02	1.517230e-02	2.632176e-03	2.526068e-03	0.003227225	3.770553e-03	4.224998e-03	CHOL	IBS
19	rs846859	45129772	0	A	G	0.295	4.469561e-02	1.517230e-02	2.632176e-03	2.526068e-03	0.003227225	3.770553e-03	4.224998e-03	CHOL	IBS
19	rs846861	45131811	0	T	C	0.295	4.469561e-02	1.517230e-02	2.632176e-03	2.526068e-03	0.003227225	3.770553e-03	4.224998e-03	CHOL	IBS
19	rs2357107	45132364	0	G	A	0.295	4.469561e-02	1.517230e-02	2.632176e-03	2.526068e-03	0.003227225	3.770553e-03	4.224998e-03	CHOL	IBS
19	rs846863	45132761	0	T	G	0.295	4.469561e-02	1.517230e-02	2.632176e-03	2.526068e-03	0.003227225	3.770553e-03	4.224998e-03	CHOL	IBS
19	rs79539512	45133808	0	C	A	0.295	4.469561e-02	1.517230e-02	2.632176e-03	2.526068e-03	0.003227225	3.770553e-03	4.224998e-03	CHOL	IBS
19	rs846866	45134110	0	A	C	0.295	4.469561e-02	1.517230e-02	2.632176e-03	2.526068e-03	0.003227225	3.770553e-03	4.224998e-03	CHOL	IBS
19	rs203717	45139812	0	C	T	0.295	4.469561e-02	1.517230e-02	2.632176e-03	2.526068e-03	0.003227225	3.770553e-03	4.224998e-03	CHOL	IBS
19	rs7250946	45140020	0	C	T	0.295	4.469561e-02	1.517230e-02	2.632176e-03	2.526068e-03	0.003227225	3.770553e-03	4.224998e-03	CHOL	IBS
19	rs10460181	45140165	0	A	G	0.295	4.469561e-02	1.517230e-02	2.632176e-03	2.526068e-03	0.003227225	3.770553e-03	4.224998e-03	CHOL	IBS
19	rs203718	45141785	0	G	A	0.295	4.469561e-02	1.517230e-02	2.632176e-03	2.526068e-03	0.003227225	3.770553e-03	4.224998e-03	CHOL	IBS
19	rs117191274	45142686	0	T	C	0.295	4.469561e-02	1.517230e-02	2.632176e-03	2.526068e-03	0.003227225	3.770553e-03	4.224998e-03	CHOL	IBS
19	rs10419829	45142851	0	G	T	0.295	4.469561e-02	1.517230e-02	2.632176e-03	2.526068e-03	0.003227225	3.770553e-03	4.224998e-03	CHOL	IBS
19	rs7260482	45143942	0	A	C	0.295	4.469561e-02	1.517230e-02	2.632176e-03	2.526068e-03	0.003227225	3.770553e-03	4.224998e-03	CHOL	IBS
19	rs7250339	45145612	0	A	G	0.295	4.469561e-02	1.517230e-02	2.632176e-03	2.526068e-03	0.003227225	3.770553e-03	4.224998e-03	CHOL	IBS
19	rs7255066	45146103	0	T	C	0.295	4.469561e-02	1.517230e-02	2.632176e-03	2.526068e-03	0.003227225	3.770553e-03	4.224998e-03	CHOL	IBS
19	rs2301275	45146629	0	A	G	0.295	4.469561e-02	1.517230e-02	2.632176e-03	2.526068e-03	0.003227225	3.770553e-03	4.224998e-03	CHOL	IBS
19	rs11540084	45147340	0	G	T	0.295	4.469561e-02	1.517230e-02	2.632176e-03	2.526068e-03	0.003227225	3.770553e-03	4.224998e-03	CHOL	IBS
19	rs10426401	45147719	0	T	G	0.295	4.469561e-02	1.517230e-02	2.632176e-03	2.526068e-03	0.003227225	3.770553e-03	4.224998e-03	CHOL	IBS
19	rs141512240	45148727	0	G	T	0.295	4.469561e-02	1.517230e-02	2.632176e-03	2.526068e-03	0.003227225	3.770553e-03	4.224998e-03	CHOL	IBS
19	rs2272020	45150433	0	G	A	0.295	4.469561e-02	1.517230e-02	2.632176e-03	2.526068e-03	0.003227225	3.770553e-03	4.224998e-03	CHOL	IBS
19	rs1058402	45150614	0	G	A	0.295	4.469561e-02	1.517230e-02	2.632176e-03	2.526068e-03	0.003227225	3.770553e-03	4.224998e-03	CHOL	IBS
19	rs17714931	45154614	0	A	G	0.295	4.469561e-02	1.517230e-02	2.632176e-03	2.526068e-03	0.003227225	3.770553e-03	4.224998e-03	CHOL	IBS
19	rs10422182	45159023	0	T	C	0.295	4.469561e-02	1.517230e-02	2.632176e-03	2.526068e-03	0.003227225	3.770553e-03	4.224998e-03	CHOL	IBS
19	rs6509170	45159636	0	C	A	0.295	4.469561e-02	1.517230e-02	2.632176e-03	2.526068e-03	0.003227225	3.770553e-03	4.224998e-03	CHOL	IBS
19	rs80332649	45161895	0	A	G	0.295	4.469561e-02	1.517230e-02	2.632176e-03	2.526068e-03	0.003227225	3.770553e-03	4.224998e-03	CHOL	IBS
19	rs10405025	45162667	0	C	T	0.295	4.469561e-02	1.517230e-02	2.632176e-03	2.526068e-03	0.003227225	3.770553e-03	4.224998e-03	CHOL	IBS
19	rs714948	45165912	0	C	A	0.295	4.469561e-02	1.517230e-02	2.632176e-03	2.526068e-03	0.003227225	3.770553e-03	4.224998e-03	CHOL	IBS
19	rs74994221	45166452	0	T	G	0.295	4.469561e-02	1.517230e-02	2.632176e-03	2.526068e-03	0.003227225	3.770553e-03	4.224998e-03	CHOL	IBS
19	rs203713	45168497	0	A	G	0.295	4.469561e-02	1.517230e-02	2.632176e-03	2.526068e-03	0.003227225	3.770553e-03	4.224998e-03	CHOL	IBS
19	rs62116946	45040030	0	T	C	0.707	-4.469736e-02	1.518128e-02	2.704180e-03	2.603331e-03	0.00324425	3.755735e-03	4.190798e-03	CHOL	YRI
19	rs62116947	45040421	0	G	A	0.707	-4.469736e-02	1.518128e-02	2.704180e-03	2.603331e-03	0.00324425	3.755735e-03	4.190798e-03	CHOL	YRI
19	rs1727738	45040449	0	A	G	0.707	-4.469736e-02	1.518128e-02	2.704180e-03	2.603331e-03	0.00324425	3.755735e-03	4.190798e-03	CHOL	YRI
19	rs62116945	45039357	0	G	A	0.293	4.446237e-02	1.518159e-02	2.720554e-03	2.620102e-03	0.003410776	3.941088e-03	4.392780e-03	CHOL	IBS
19	rs62116946	45040030	0	T	C	0.293	4.446237e-02	1.518159e-02	2.720554e-03	2.620102e-03	0.003410776	3.941088e-03	4.392780e-03	CHOL	IBS
19	rs62116947	45040421	0	G	A	0.293	4.446237e-02	1.518159e-02	2.720554e-03	2.620102e-03	0.003410776	3.941088e-03	4.392780e-03	CHOL	IBS
19	rs1727738	45040449	0	A	G	0.293	4.446237e-02	1.518159e-02	2.720554e-03	2.620102e-03	0.003410776	3.941088e-03	4.392780e-03	CHOL	IBS
19	rs276181	31611957	0	G	A	0.022	1.319480e-01	4.506746e-02	1.572683e-03	1.575031e-03	0.003420813	3.422860e-03	3.449089e-03	TRIG	NAT
19	rs276184	31613960	0	G	A	0.022	1.319480e-01	4.506746e-02	1.572683e-03	1.575031e-03	0.003420813	3.422860e-03	3.449089e-03	TRIG	NAT
19	rs276186	31614584	0	G	A	0.022	1.319480e-01	4.506746e-02	1.572683e-03	1.575031e-03	0.003420813	3.422860e-03	3.449089e-03	TRIG	NAT
19	rs12462411	31630450	0	C	T	0.022	1.319480e-01	4.506746e-02	1.572683e-03	1.575031e-03	0.003420813	3.422860e-03	3.449089e-03	TRIG	NAT
19	rs62116945	45039357	0	G	A	0.707	-4.438908e-02	1.518299e-02	2.726025e-03	2.625520e-03	0.003467086	4.003644e-03	4.460586e-03	CHOL	YRI
16	rs12929479	82997853	0	G	A	0.000	1.172314e+00	4.010885e-01	1.000000e-05	1.000000e-05	0.003475709	3.463135e-03	3.476513e-03	HDL	NAT
16	rs8064211	83001098	0	A	G	0.000	1.172314e+00	4.010885e-01	1.000000e-05	1.000000e-05	0.003475709	3.463135e-03	3.476513e-03	HDL	NAT
16	rs8046196	83001348	0	G	T	0.000	1.172314e+00	4.010885e-01	1.000000e-05	1.000000e-05	0.003475709	3.463135e-03	3.476513e-03	HDL	NAT
16	rs11646439	83001694	0	A	G	0.000	1.172314e+00	4.010885e-01	1.000000e-05	1.000000e-05	0.003475709	3.463135e-03	3.476513e-03	HDL	NAT
16	rs16958976	83004516	0	A	G	0.000	1.172314e+00	4.010885e-01	1.000000e-05	1.000000e-05	0.003475709	3.463135e-03	3.476513e-03	HDL	NAT
16	rs4782739	83004620	0	G	A	0.000	1.172314e+00	4.010885e-01	1.000000e-05	1.000000e-05	0.003475709	3.463135e-03	3.476513e-03	HDL	NAT
16	rs1108698	83005708	0	T	G	0.000	1.172314e+00	4.010885e-01	1.000000e-05	1.000000e-05	0.003475709	3.463135e-03	3.476513e-03	HDL	NAT
16	rs3859086	83008192	0	T	C	0.000	1.172314e+00	4.010885e-01	1.000000e-05	1.000000e-05	0.003475709	3.463135e-03	3.476513e-03	HDL	NAT
16	rs17744976	83010295	0	A	C	0.000	1.172314e+00	4.010885e-01	1.000000e-05	1.000000e-05	0.003475709	3.463135e-03	3.476513e-03	HDL	NAT
16	rs114449142	83011442	0	C	A	0.000	1.172314e+00	4.010885e-01	1.000000e-05	1.000000e-05	0.003475709	3.463135e-03	3.476513e-03	HDL	NAT
16	rs4782742	83015650	0	A	C	0.000	1.172314e+00	4.010885e-01	1.000000e-05	1.000000e-05	0.003475709	3.463135e-03	3.476513e-03	HDL	NAT
16	rs16959002	83016176	0	A	G	0.000	1.172314e+00	4.010885e-01	1.000000e-05	1.000000e-05	0.003475709	3.463135e-03	3.476513e-03	HDL	NAT
16	rs8061907	83016516	0	G	T	0.000	1.172314e+00	4.010885e-01	1.000000e-05	1.000000e-05	0.003475709	3.463135e-03	3.476513e-03	HDL	NAT
16	rs16959005	83017585	0	A	G	0.000	1.172314e+00	4.010885e-01	1.000000e-05	1.000000e-05	0.003475709	3.463135e-03	3.476513e-03	HDL	NAT
16	rs17682957	83017777	0	A	G	0.000	1.172314e+00	4.010885e-01	1.000000e-05	1.000000e-05	0.003475709	3.463135e-03	3.476513e-03	HDL	NAT
16	rs16959008	83018439	0	A	G	0.000	1.172314e+00	4.010885e-01	1.000000e-05	1.000000e-05	0.003475709	3.463135e-03	3.476513e-03	HDL	NAT
16	rs16959010	83018900	0	T	C	0.000	1.172314e+00	4.010885e-01	1.000000e-05	1.000000e-05	0.003475709	3.463135e-03	3.476513e-03	HDL	NAT
16	rs16959013	83020463	0	C	A	0.000	1.172314e+00	4.010885e-01	1.000000e-05	1.000000e-05	0.003475709	3.463135e-03	3.476513e-03	HDL	NAT
16	rs8061888	83021429	0	A	G	0.000	1.172314e+00	4.010885e-01	1.000000e-05	1.000000e-05	0.003475709	3.463135e-03	3.476513e-03	HDL	NAT
16	rs7499717	83032826	0	C	T	0.000	1.172314e+00	4.010885e-01	1.000000e-05	1.000000e-05	0.003475709	3.463135e-03	3.476513e-03	HDL	NAT
16	rs7499882	83033039	0	A	G	0.000	1.172314e+00	4.010885e-01	1.000000e-05	1.000000e-05	0.003475709	3.463135e-03	3.476513e-03	HDL	NAT
16	rs7190148	83040846	0	C	A	0.000	1.172314e+00	4.010885e-01	1.000000e-05	1.000000e-05	0.003475709	3.463135e-03	3.476513e-03	HDL	NAT
16	rs12925746	83044665	0	G	A	0.000	1.172314e+00	4.010885e-01	1.000000e-05	1.000000e-05	0.003475709	3.463135e-03	3.476513e-03	HDL	NAT
16	rs8053759	83050318	0	G	A	0.000	1.172314e+00	4.010885e-01	1.000000e-05	1.000000e-05	0.003475709	3.463135e-03	3.476513e-03	HDL	NAT
16	rs5000155	83057657	0	T	C	0.000	1.172314e+00	4.010885e-01	1.000000e-05	1.000000e-05	0.003475709	3.463135e-03	3.476513e-03	HDL	NAT
16	rs11860936	83058508	0	A	G	0.000	1.172314e+00	4.010885e-01	1.000000e-05	1.000000e-05	0.003475709	3.463135e-03	3.476513e-03	HDL	NAT
16	rs4389131	83059764	0	C	A	0.000	1.172314e+00	4.010885e-01	1.000000e-05	1.000000e-05	0.003475709	3.463135e-03	3.476513e-03	HDL	NAT
16	rs8057717	83059913	0	A	C	0.000	1.172314e+00	4.010885e-01	1.000000e-05	1.000000e-05	0.003475709	3.463135e-03	3.476513e-03	HDL	NAT
16	rs8060673	83060297	0	G	A	0.000	1.172314e+00	4.010885e-01	1.000000e-05	1.000000e-05	0.003475709	3.463135e-03	3.476513e-03	HDL	NAT
16	rs7197530	83065904	0	T	C	0.000	1.172314e+00	4.010885e-01	1.000000e-05	1.000000e-05	0.003475709	3.463135e-03	3.476513e-03	HDL	NAT
16	rs4473177	83069709	0	C	T	0.000	1.172314e+00	4.010885e-01	1.000000e-05	1.000000e-05	0.003475709	3.463135e-03	3.476513e-03	HDL	NAT
16	rs11150533	83071146	0	T	G	0.000	1.172314e+00	4.010885e-01	1.000000e-05	1.000000e-05	0.003475709	3.463135e-03	3.476513e-03	HDL	NAT
16	rs4290460	83072462	0	C	A	0.000	1.172314e+00	4.010885e-01	1.000000e-05	1.000000e-05	0.003475709	3.463135e-03	3.476513e-03	HDL	NAT
16	rs4783307	83076634	0	G	T	0.000	1.172314e+00	4.010885e-01	1.000000e-05	1.000000e-05	0.003475709	3.463135e-03	3.476513e-03	HDL	NAT
16	rs4523912	83076742	0	G	A	0.000	1.172314e+00	4.010885e-01	1.000000e-05	1.000000e-05	0.003475709	3.463135e-03	3.476513e-03	HDL	NAT
16	rs4528558	83078358	0	G	A	0.000	1.172314e+00	4.010885e-01	1.000000e-05	1.000000e-05	0.003475709	3.463135e-03	3.476513e-03	HDL	NAT
16	rs4294808	83078581	0	G	A	0.000	1.172314e+00	4.010885e-01	1.000000e-05	1.000000e-05	0.003475709	3.463135e-03	3.476513e-03	HDL	NAT
19	rs1661184	45041818	0	T	G	0.705	-4.435692e-02	1.517723e-02	2.678098e-03	2.576841e-03	0.003478317	4.040936e-03	4.517799e-03	CHOL	YRI
19	rs930462	45043069	0	T	G	0.705	-4.435692e-02	1.517723e-02	2.678098e-03	2.576841e-03	0.003478317	4.040936e-03	4.517799e-03	CHOL	YRI
19	rs8182612	45043616	0	C	T	0.705	-4.435692e-02	1.517723e-02	2.678098e-03	2.576841e-03	0.003478317	4.040936e-03	4.517799e-03	CHOL	YRI
19	rs8182610	45043644	0	A	G	0.705	-4.435692e-02	1.517723e-02	2.678098e-03	2.576841e-03	0.003478317	4.040936e-03	4.517799e-03	CHOL	YRI
19	rs113286190	45044156	0	T	C	0.705	-4.435692e-02	1.517723e-02	2.678098e-03	2.576841e-03	0.003478317	4.040936e-03	4.517799e-03	CHOL	YRI
19	rs1661182	45044248	0	G	T	0.705	-4.435692e-02	1.517723e-02	2.678098e-03	2.576841e-03	0.003478317	4.040936e-03	4.517799e-03	CHOL	YRI
19	rs1727745	45044421	0	A	G	0.705	-4.435692e-02	1.517723e-02	2.678098e-03	2.576841e-03	0.003478317	4.040936e-03	4.517799e-03	CHOL	YRI
19	rs1623066	45044554	0	T	C	0.705	-4.435692e-02	1.517723e-02	2.678098e-03	2.576841e-03	0.003478317	4.040936e-03	4.517799e-03	CHOL	YRI
19	rs1623156	45044587	0	A	G	0.705	-4.435692e-02	1.517723e-02	2.678098e-03	2.576841e-03	0.003478317	4.040936e-03	4.517799e-03	CHOL	YRI
19	rs1727731	45037368	0	T	C	0.293	4.428269e-02	1.517922e-02	2.726394e-03	2.625914e-03	0.003537631	4.085186e-03	4.551922e-03	CHOL	IBS
19	rs34353535	45038267	0	G	A	0.293	4.428269e-02	1.517922e-02	2.726394e-03	2.625914e-03	0.003537631	4.085186e-03	4.551922e-03	CHOL	IBS
19	rs12973539	17820405	0	A	G	0.721	5.264650e-02	1.805328e-02	1.000000e-05	1.000000e-05	0.003550685	3.537894e-03	3.551444e-03	HDL	IBS
19	rs1727731	45037368	0	T	C	0.707	-4.420941e-02	1.518062e-02	2.731873e-03	2.631341e-03	0.003595839	4.149807e-03	4.621939e-03	CHOL	YRI
19	rs34353535	45038267	0	G	A	0.707	-4.420941e-02	1.518062e-02	2.731873e-03	2.631341e-03	0.003595839	4.149807e-03	4.621939e-03	CHOL	YRI
19	rs1661184	45041818	0	T	G	0.295	4.412160e-02	1.517754e-02	2.694856e-03	2.594005e-03	0.003656051	4.239099e-03	4.733960e-03	CHOL	IBS
19	rs930462	45043069	0	T	G	0.295	4.412160e-02	1.517754e-02	2.694856e-03	2.594005e-03	0.003656051	4.239099e-03	4.733960e-03	CHOL	IBS
19	rs8182612	45043616	0	C	T	0.295	4.412160e-02	1.517754e-02	2.694856e-03	2.594005e-03	0.003656051	4.239099e-03	4.733960e-03	CHOL	IBS
19	rs8182610	45043644	0	A	G	0.295	4.412160e-02	1.517754e-02	2.694856e-03	2.594005e-03	0.003656051	4.239099e-03	4.733960e-03	CHOL	IBS
19	rs113286190	45044156	0	T	C	0.295	4.412160e-02	1.517754e-02	2.694856e-03	2.594005e-03	0.003656051	4.239099e-03	4.733960e-03	CHOL	IBS
19	rs1661182	45044248	0	G	T	0.295	4.412160e-02	1.517754e-02	2.694856e-03	2.594005e-03	0.003656051	4.239099e-03	4.733960e-03	CHOL	IBS
19	rs1727745	45044421	0	A	G	0.295	4.412160e-02	1.517754e-02	2.694856e-03	2.594005e-03	0.003656051	4.239099e-03	4.733960e-03	CHOL	IBS
19	rs1623066	45044554	0	T	C	0.295	4.412160e-02	1.517754e-02	2.694856e-03	2.594005e-03	0.003656051	4.239099e-03	4.733960e-03	CHOL	IBS
19	rs1623156	45044587	0	A	G	0.295	4.412160e-02	1.517754e-02	2.694856e-03	2.594005e-03	0.003656051	4.239099e-03	4.733960e-03	CHOL	IBS
16	rs12926306	76617696	0	G	A	0.032	1.129181e-01	3.898583e-02	8.289869e-03	8.315189e-03	0.003782414	3.770743e-03	3.787592e-03	LDL	YRI
16	rs9923951	76619022	0	G	A	0.032	1.129181e-01	3.898583e-02	8.289869e-03	8.315189e-03	0.003782414	3.770743e-03	3.787592e-03	LDL	YRI
16	rs12449188	76621240	0	A	G	0.032	1.129181e-01	3.898583e-02	8.289869e-03	8.315189e-03	0.003782414	3.770743e-03	3.787592e-03	LDL	YRI
16	rs11640703	76625643	0	G	A	0.032	1.129181e-01	3.898583e-02	8.289869e-03	8.315189e-03	0.003782414	3.770743e-03	3.787592e-03	LDL	YRI
16	rs7187784	76626131	0	G	A	0.032	1.129181e-01	3.898583e-02	8.289869e-03	8.315189e-03	0.003782414	3.770743e-03	3.787592e-03	LDL	YRI
16	rs11641229	76626172	0	C	T	0.032	1.129181e-01	3.898583e-02	8.289869e-03	8.315189e-03	0.003782414	3.770743e-03	3.787592e-03	LDL	YRI
16	rs7201297	76629660	0	G	A	0.032	1.129181e-01	3.898583e-02	8.289869e-03	8.315189e-03	0.003782414	3.770743e-03	3.787592e-03	LDL	YRI
16	rs7185429	76629678	0	T	C	0.032	1.129181e-01	3.898583e-02	8.289869e-03	8.315189e-03	0.003782414	3.770743e-03	3.787592e-03	LDL	YRI
16	rs12930667	76631405	0	T	C	0.032	1.129181e-01	3.898583e-02	8.289869e-03	8.315189e-03	0.003782414	3.770743e-03	3.787592e-03	LDL	YRI
16	rs12930547	76632518	0	G	A	0.032	1.129181e-01	3.898583e-02	8.289869e-03	8.315189e-03	0.003782414	3.770743e-03	3.787592e-03	LDL	YRI
16	rs7196955	76635963	0	A	C	0.032	1.129181e-01	3.898583e-02	8.289869e-03	8.315189e-03	0.003782414	3.770743e-03	3.787592e-03	LDL	YRI
16	rs11149915	76650543	0	A	C	0.032	1.129181e-01	3.898583e-02	8.289869e-03	8.315189e-03	0.003782414	3.770743e-03	3.787592e-03	LDL	YRI
16	rs1267725	26504781	0	A	G	0.005	2.706604e-01	9.391179e-02	1.659900e-03	1.664001e-03	0.00395836	3.952659e-03	3.974944e-03	TRIG	NAT
16	rs11074782	26505011	0	C	T	0.005	2.706604e-01	9.391179e-02	1.659900e-03	1.664001e-03	0.00395836	3.952659e-03	3.974944e-03	TRIG	NAT
16	rs1858860	26506529	0	G	A	0.005	2.706604e-01	9.391179e-02	1.659900e-03	1.664001e-03	0.00395836	3.952659e-03	3.974944e-03	TRIG	NAT
16	rs8049171	26507186	0	A	G	0.005	2.706604e-01	9.391179e-02	1.659900e-03	1.664001e-03	0.00395836	3.952659e-03	3.974944e-03	TRIG	NAT
16	rs8050334	26507611	0	G	A	0.005	2.706604e-01	9.391179e-02	1.659900e-03	1.664001e-03	0.00395836	3.952659e-03	3.974944e-03	TRIG	NAT
16	rs8055586	26508299	0	G	A	0.005	2.706604e-01	9.391179e-02	1.659900e-03	1.664001e-03	0.00395836	3.952659e-03	3.974944e-03	TRIG	NAT
16	rs8060302	26508791	0	C	T	0.005	2.706604e-01	9.391179e-02	1.659900e-03	1.664001e-03	0.00395836	3.952659e-03	3.974944e-03	TRIG	NAT
16	rs4787842	26509066	0	A	G	0.005	2.706604e-01	9.391179e-02	1.659900e-03	1.664001e-03	0.00395836	3.952659e-03	3.974944e-03	TRIG	NAT
16	rs2346996	26511032	0	T	C	0.005	2.706604e-01	9.391179e-02	1.659900e-03	1.664001e-03	0.00395836	3.952659e-03	3.974944e-03	TRIG	NAT
16	rs12934128	26511457	0	C	T	0.005	2.706604e-01	9.391179e-02	1.659900e-03	1.664001e-03	0.00395836	3.952659e-03	3.974944e-03	TRIG	NAT
16	rs1012650	26511546	0	C	T	0.005	2.706604e-01	9.391179e-02	1.659900e-03	1.664001e-03	0.00395836	3.952659e-03	3.974944e-03	TRIG	NAT
16	rs8052711	26511709	0	A	G	0.005	2.706604e-01	9.391179e-02	1.659900e-03	1.664001e-03	0.00395836	3.952659e-03	3.974944e-03	TRIG	NAT
16	rs8057348	26512039	0	A	C	0.005	2.706604e-01	9.391179e-02	1.659900e-03	1.664001e-03	0.00395836	3.952659e-03	3.974944e-03	TRIG	NAT
16	rs11860903	26512689	0	T	C	0.005	2.706604e-01	9.391179e-02	1.659900e-03	1.664001e-03	0.00395836	3.952659e-03	3.974944e-03	TRIG	NAT
16	rs7206275	26513193	0	C	T	0.005	2.706604e-01	9.391179e-02	1.659900e-03	1.664001e-03	0.00395836	3.952659e-03	3.974944e-03	TRIG	NAT
16	rs16975911	26513267	0	C	T	0.005	2.706604e-01	9.391179e-02	1.659900e-03	1.664001e-03	0.00395836	3.952659e-03	3.974944e-03	TRIG	NAT
16	rs16975916	26515128	0	C	T	0.005	2.706604e-01	9.391179e-02	1.659900e-03	1.664001e-03	0.00395836	3.952659e-03	3.974944e-03	TRIG	NAT
16	rs8056625	26517489	0	C	T	0.005	2.706604e-01	9.391179e-02	1.659900e-03	1.664001e-03	0.00395836	3.952659e-03	3.974944e-03	TRIG	NAT
16	rs8057918	26517525	0	T	C	0.005	2.706604e-01	9.391179e-02	1.659900e-03	1.664001e-03	0.00395836	3.952659e-03	3.974944e-03	TRIG	NAT
16	rs16975927	26517647	0	T	C	0.005	2.706604e-01	9.391179e-02	1.659900e-03	1.664001e-03	0.00395836	3.952659e-03	3.974944e-03	TRIG	NAT
16	rs16975928	26517711	0	C	T	0.005	2.706604e-01	9.391179e-02	1.659900e-03	1.664001e-03	0.00395836	3.952659e-03	3.974944e-03	TRIG	NAT
16	rs11864624	26518263	0	A	G	0.005	2.706604e-01	9.391179e-02	1.659900e-03	1.664001e-03	0.00395836	3.952659e-03	3.974944e-03	TRIG	NAT
16	rs8047111	26519020	0	G	A	0.005	2.706604e-01	9.391179e-02	1.659900e-03	1.664001e-03	0.00395836	3.952659e-03	3.974944e-03	TRIG	NAT
16	rs1862500	26519239	0	T	C	0.005	2.706604e-01	9.391179e-02	1.659900e-03	1.664001e-03	0.00395836	3.952659e-03	3.974944e-03	TRIG	NAT
16	rs7188213	26519394	0	A	G	0.005	2.706604e-01	9.391179e-02	1.659900e-03	1.664001e-03	0.00395836	3.952659e-03	3.974944e-03	TRIG	NAT
16	rs8049507	26522880	0	G	A	0.005	2.706604e-01	9.391179e-02	1.659900e-03	1.664001e-03	0.00395836	3.952659e-03	3.974944e-03	TRIG	NAT
16	rs8051634	26523494	0	T	C	0.005	2.706604e-01	9.391179e-02	1.659900e-03	1.664001e-03	0.00395836	3.952659e-03	3.974944e-03	TRIG	NAT
16	rs4785637	89316412	0	C	T	0.050	-8.747389e-02	3.058833e-02	2.429848e-03	2.430104e-03	0.004248208	4.286182e-03	4.361404e-03	TRIG	NAT
16	rs4785644	89321238	0	T	C	0.050	-8.747389e-02	3.058833e-02	2.429848e-03	2.430104e-03	0.004248208	4.286182e-03	4.361404e-03	TRIG	NAT
16	rs3096314	89324513	0	C	T	0.050	-8.747389e-02	3.058833e-02	2.429848e-03	2.430104e-03	0.004248208	4.286182e-03	4.361404e-03	TRIG	NAT
16	rs3096315	89324852	0	G	T	0.050	-8.747389e-02	3.058833e-02	2.429848e-03	2.430104e-03	0.004248208	4.286182e-03	4.361404e-03	TRIG	NAT
16	rs4785648	89328477	0	A	G	0.050	-8.747389e-02	3.058833e-02	2.429848e-03	2.430104e-03	0.004248208	4.286182e-03	4.361404e-03	TRIG	NAT
16	rs1994188	89331085	0	T	G	0.050	-8.747389e-02	3.058833e-02	2.429848e-03	2.430104e-03	0.004248208	4.286182e-03	4.361404e-03	TRIG	NAT
16	rs117652610	89333837	0	T	C	0.050	-8.747389e-02	3.058833e-02	2.429848e-03	2.430104e-03	0.004248208	4.286182e-03	4.361404e-03	TRIG	NAT
16	rs4238828	89335818	0	A	G	0.050	-8.747389e-02	3.058833e-02	2.429848e-03	2.430104e-03	0.004248208	4.286182e-03	4.361404e-03	TRIG	NAT
16	rs6500545	89339836	0	G	A	0.050	-8.747389e-02	3.058833e-02	2.429848e-03	2.430104e-03	0.004248208	4.286182e-03	4.361404e-03	TRIG	NAT
16	rs4785651	89340222	0	G	A	0.050	-8.747389e-02	3.058833e-02	2.429848e-03	2.430104e-03	0.004248208	4.286182e-03	4.361404e-03	TRIG	NAT
16	rs3096300	89376470	0	C	T	0.051	-8.693684e-02	3.040098e-02	2.437224e-03	2.437276e-03	0.00424877	4.288093e-03	4.365278e-03	TRIG	NAT
16	rs3102349	89376945	0	T	C	0.051	-8.693684e-02	3.040098e-02	2.437224e-03	2.437276e-03	0.00424877	4.288093e-03	4.365278e-03	TRIG	NAT
16	rs61303935	89378219	0	G	A	0.051	-8.693684e-02	3.040098e-02	2.437224e-03	2.437276e-03	0.00424877	4.288093e-03	4.365278e-03	TRIG	NAT
16	rs4784375	54396362	0	C	T	0.593	-4.291972e-02	1.503181e-02	3.371674e-03	3.289121e-03	0.004308194	4.658779e-03	4.959781e-03	CHOL	YRI
16	rs406888	77880884	0	G	A	0.031	1.128883e-01	3.957753e-02	8.555348e-03	8.581379e-03	0.004348179	4.342126e-03	4.368244e-03	LDL	YRI
16	rs2447782	77880942	0	T	C	0.031	1.128883e-01	3.957753e-02	8.555348e-03	8.581379e-03	0.004348179	4.342126e-03	4.368244e-03	LDL	YRI
16	rs7198967	77880973	0	A	G	0.031	1.128883e-01	3.957753e-02	8.555348e-03	8.581379e-03	0.004348179	4.342126e-03	4.368244e-03	LDL	YRI
16	rs16946645	77881965	0	C	T	0.031	1.128883e-01	3.957753e-02	8.555348e-03	8.581379e-03	0.004348179	4.342126e-03	4.368244e-03	LDL	YRI
16	rs254775	77883374	0	A	G	0.031	1.128883e-01	3.957753e-02	8.555348e-03	8.581379e-03	0.004348179	4.342126e-03	4.368244e-03	LDL	YRI
16	rs34062199	77883785	0	G	A	0.031	1.128883e-01	3.957753e-02	8.555348e-03	8.581379e-03	0.004348179	4.342126e-03	4.368244e-03	LDL	YRI
16	rs11645152	77886248	0	G	A	0.031	1.128883e-01	3.957753e-02	8.555348e-03	8.581379e-03	0.004348179	4.342126e-03	4.368244e-03	LDL	YRI
16	rs11645164	77886301	0	G	A	0.031	1.128883e-01	3.957753e-02	8.555348e-03	8.581379e-03	0.004348179	4.342126e-03	4.368244e-03	LDL	YRI
16	rs8048673	77886742	0	G	T	0.031	1.128883e-01	3.957753e-02	8.555348e-03	8.581379e-03	0.004348179	4.342126e-03	4.368244e-03	LDL	YRI
16	rs13336766	77886835	0	C	T	0.031	1.128883e-01	3.957753e-02	8.555348e-03	8.581379e-03	0.004348179	4.342126e-03	4.368244e-03	LDL	YRI
16	rs7198177	77888158	0	C	T	0.031	1.128883e-01	3.957753e-02	8.555348e-03	8.581379e-03	0.004348179	4.342126e-03	4.368244e-03	LDL	YRI
16	rs1947771	77888266	0	C	T	0.031	1.128883e-01	3.957753e-02	8.555348e-03	8.581379e-03	0.004348179	4.342126e-03	4.368244e-03	LDL	YRI
16	rs12447349	77889987	0	G	A	0.031	1.128883e-01	3.957753e-02	8.555348e-03	8.581379e-03	0.004348179	4.342126e-03	4.368244e-03	LDL	YRI
16	rs9925458	77890206	0	A	G	0.031	1.128883e-01	3.957753e-02	8.555348e-03	8.581379e-03	0.004348179	4.342126e-03	4.368244e-03	LDL	YRI
16	rs12599959	77894780	0	A	C	0.031	1.128883e-01	3.957753e-02	8.555348e-03	8.581379e-03	0.004348179	4.342126e-03	4.368244e-03	LDL	YRI
16	rs4510022	77896021	0	T	C	0.031	1.128883e-01	3.957753e-02	8.555348e-03	8.581379e-03	0.004348179	4.342126e-03	4.368244e-03	LDL	YRI
16	rs112953516	77898931	0	T	C	0.031	1.128883e-01	3.957753e-02	8.555348e-03	8.581379e-03	0.004348179	4.342126e-03	4.368244e-03	LDL	YRI
16	rs12918636	77901144	0	A	C	0.031	1.128883e-01	3.957753e-02	8.555348e-03	8.581379e-03	0.004348179	4.342126e-03	4.368244e-03	LDL	YRI
16	rs13337159	77902864	0	G	A	0.031	1.128883e-01	3.957753e-02	8.555348e-03	8.581379e-03	0.004348179	4.342126e-03	4.368244e-03	LDL	YRI
16	rs11865457	77903080	0	C	T	0.031	1.128883e-01	3.957753e-02	8.555348e-03	8.581379e-03	0.004348179	4.342126e-03	4.368244e-03	LDL	YRI
16	rs7204845	77904392	0	G	A	0.031	1.128883e-01	3.957753e-02	8.555348e-03	8.581379e-03	0.004348179	4.342126e-03	4.368244e-03	LDL	YRI
16	rs11864672	77904913	0	T	C	0.031	1.128883e-01	3.957753e-02	8.555348e-03	8.581379e-03	0.004348179	4.342126e-03	4.368244e-03	LDL	YRI
16	rs376490	77905658	0	T	G	0.031	1.128883e-01	3.957753e-02	8.555348e-03	8.581379e-03	0.004348179	4.342126e-03	4.368244e-03	LDL	YRI
16	rs12596840	77906298	0	C	T	0.031	1.128883e-01	3.957753e-02	8.555348e-03	8.581379e-03	0.004348179	4.342126e-03	4.368244e-03	LDL	YRI
16	rs1125692	77907885	0	C	T	0.031	1.128883e-01	3.957753e-02	8.555348e-03	8.581379e-03	0.004348179	4.342126e-03	4.368244e-03	LDL	YRI
16	rs9933953	77909692	0	T	C	0.031	1.128883e-01	3.957753e-02	8.555348e-03	8.581379e-03	0.004348179	4.342126e-03	4.368244e-03	LDL	YRI
16	rs11863454	77909909	0	A	C	0.031	1.128883e-01	3.957753e-02	8.555348e-03	8.581379e-03	0.004348179	4.342126e-03	4.368244e-03	LDL	YRI
16	rs9934203	77909968	0	T	C	0.031	1.128883e-01	3.957753e-02	8.555348e-03	8.581379e-03	0.004348179	4.342126e-03	4.368244e-03	LDL	YRI
16	rs3751766	77912843	0	C	T	0.031	1.128883e-01	3.957753e-02	8.555348e-03	8.581379e-03	0.004348179	4.342126e-03	4.368244e-03	LDL	YRI
16	rs3751767	77912966	0	T	C	0.031	1.128883e-01	3.957753e-02	8.555348e-03	8.581379e-03	0.004348179	4.342126e-03	4.368244e-03	LDL	YRI
16	rs7192878	89342733	0	G	A	0.051	-8.662518e-02	3.038890e-02	2.434198e-03	2.434306e-03	0.004372433	4.412450e-03	4.490943e-03	TRIG	NAT
16	rs1466539	89344431	0	A	G	0.051	-8.662518e-02	3.038890e-02	2.434198e-03	2.434306e-03	0.004372433	4.412450e-03	4.490943e-03	TRIG	NAT
16	rs1466540	89344477	0	C	T	0.051	-8.662518e-02	3.038890e-02	2.434198e-03	2.434306e-03	0.004372433	4.412450e-03	4.490943e-03	TRIG	NAT
16	rs2279348	89350038	0	G	A	0.051	-8.662518e-02	3.038890e-02	2.434198e-03	2.434306e-03	0.004372433	4.412450e-03	4.490943e-03	TRIG	NAT
16	rs2279349	89350178	0	G	A	0.051	-8.662518e-02	3.038890e-02	2.434198e-03	2.434306e-03	0.004372433	4.412450e-03	4.490943e-03	TRIG	NAT
16	rs2306633	89355278	0	A	G	0.051	-8.662518e-02	3.038890e-02	2.434198e-03	2.434306e-03	0.004372433	4.412450e-03	4.490943e-03	TRIG	NAT
16	rs2279350	89364165	0	C	T	0.051	-8.662518e-02	3.038890e-02	2.434198e-03	2.434306e-03	0.004372433	4.412450e-03	4.490943e-03	TRIG	NAT
16	rs115298459	89366104	0	C	A	0.051	-8.662518e-02	3.038890e-02	2.434198e-03	2.434306e-03	0.004372433	4.412450e-03	4.490943e-03	TRIG	NAT
16	rs4785656	89367498	0	T	G	0.051	-8.662518e-02	3.038890e-02	2.434198e-03	2.434306e-03	0.004372433	4.412450e-03	4.490943e-03	TRIG	NAT
16	rs3102345	89369295	0	A	G	0.051	-8.662518e-02	3.038890e-02	2.434198e-03	2.434306e-03	0.004372433	4.412450e-03	4.490943e-03	TRIG	NAT
16	rs3102346	89369627	0	A	G	0.051	-8.662518e-02	3.038890e-02	2.434198e-03	2.434306e-03	0.004372433	4.412450e-03	4.490943e-03	TRIG	NAT
16	rs3102347	89369869	0	A	G	0.051	-8.662518e-02	3.038890e-02	2.434198e-03	2.434306e-03	0.004372433	4.412450e-03	4.490943e-03	TRIG	NAT
16	rs3114912	89371827	0	G	A	0.051	-8.662518e-02	3.038890e-02	2.434198e-03	2.434306e-03	0.004372433	4.412450e-03	4.490943e-03	TRIG	NAT
16	rs3096304	89373707	0	C	T	0.051	-8.662518e-02	3.038890e-02	2.434198e-03	2.434306e-03	0.004372433	4.412450e-03	4.490943e-03	TRIG	NAT
16	rs3096302	89375239	0	A	G	0.051	-8.662518e-02	3.038890e-02	2.434198e-03	2.434306e-03	0.004372433	4.412450e-03	4.490943e-03	TRIG	NAT
16	rs4784375	54396362	0	C	T	0.407	4.261075e-02	1.504004e-02	3.404519e-03	3.322330e-03	0.004617482	4.980467e-03	5.293023e-03	CHOL	IBS
19	rs2965124	45286263	0	G	A	0.201	4.959540e-02	1.752610e-02	2.246743e-03	2.061104e-03	0.004666119	5.777928e-03	6.566799e-03	CHOL	IBS
19	rs2927448	45287849	0	G	T	0.201	4.959540e-02	1.752610e-02	2.246743e-03	2.061104e-03	0.004666119	5.777928e-03	6.566799e-03	CHOL	IBS
19	rs2965121	45290685	0	G	A	0.201	4.959540e-02	1.752610e-02	2.246743e-03	2.061104e-03	0.004666119	5.777928e-03	6.566799e-03	CHOL	IBS
19	rs1903831	45297454	0	A	C	0.201	4.959540e-02	1.752610e-02	2.246743e-03	2.061104e-03	0.004666119	5.777928e-03	6.566799e-03	CHOL	IBS
19	rs10419669	45298069	0	G	A	0.201	4.959540e-02	1.752610e-02	2.246743e-03	2.061104e-03	0.004666119	5.777928e-03	6.566799e-03	CHOL	IBS
19	rs2965124	45286263	0	G	A	0.799	-4.959540e-02	1.752610e-02	2.246743e-03	2.061104e-03	0.004666119	5.777928e-03	6.566799e-03	CHOL	YRI
19	rs2927448	45287849	0	G	T	0.799	-4.959540e-02	1.752610e-02	2.246743e-03	2.061104e-03	0.004666119	5.777928e-03	6.566799e-03	CHOL	YRI
19	rs2965121	45290685	0	G	A	0.799	-4.959540e-02	1.752610e-02	2.246743e-03	2.061104e-03	0.004666119	5.777928e-03	6.566799e-03	CHOL	YRI
19	rs1903831	45297454	0	A	C	0.799	-4.959540e-02	1.752610e-02	2.246743e-03	2.061104e-03	0.004666119	5.777928e-03	6.566799e-03	CHOL	YRI
19	rs10419669	45298069	0	G	A	0.799	-4.959540e-02	1.752610e-02	2.246743e-03	2.061104e-03	0.004666119	5.777928e-03	6.566799e-03	CHOL	YRI
19	rs4806871	2635059	0	T	C	0.123	6.153401e-02	2.174554e-02	8.976601e-03	8.985731e-03	0.004667311	4.682824e-03	4.732320e-03	LDL	NAT
16	rs16946861	77960891	0	T	C	0.047	8.982318e-02	3.190119e-02	5.901674e-03	5.914210e-03	0.004876241	4.865834e-03	4.888824e-03	CHOL	YRI
16	rs17775259	77963120	0	T	C	0.047	8.982318e-02	3.190119e-02	5.901674e-03	5.914210e-03	0.004876241	4.865834e-03	4.888824e-03	CHOL	YRI
16	rs12445901	77963488	0	A	G	0.047	8.982318e-02	3.190119e-02	5.901674e-03	5.914210e-03	0.004876241	4.865834e-03	4.888824e-03	CHOL	YRI
16	rs8058686	77963712	0	A	C	0.047	8.982318e-02	3.190119e-02	5.901674e-03	5.914210e-03	0.004876241	4.865834e-03	4.888824e-03	CHOL	YRI
16	rs12933847	77964270	0	A	C	0.047	8.982318e-02	3.190119e-02	5.901674e-03	5.914210e-03	0.004876241	4.865834e-03	4.888824e-03	CHOL	YRI
16	rs8063295	77964315	0	C	T	0.047	8.982318e-02	3.190119e-02	5.901674e-03	5.914210e-03	0.004876241	4.865834e-03	4.888824e-03	CHOL	YRI
16	rs11645365	77965017	0	A	G	0.047	8.982318e-02	3.190119e-02	5.901674e-03	5.914210e-03	0.004876241	4.865834e-03	4.888824e-03	CHOL	YRI
16	rs1110605	77915449	0	G	A	0.043	9.379172e-02	3.332418e-02	5.898195e-03	5.910868e-03	0.004893613	4.883046e-03	4.905900e-03	CHOL	YRI
16	rs12443587	77916971	0	C	T	0.043	9.379172e-02	3.332418e-02	5.898195e-03	5.910868e-03	0.004893613	4.883046e-03	4.905900e-03	CHOL	YRI
16	rs11647294	77917661	0	T	C	0.043	9.379172e-02	3.332418e-02	5.898195e-03	5.910868e-03	0.004893613	4.883046e-03	4.905900e-03	CHOL	YRI
16	rs16946737	77917866	0	T	C	0.043	9.379172e-02	3.332418e-02	5.898195e-03	5.910868e-03	0.004893613	4.883046e-03	4.905900e-03	CHOL	YRI
16	rs1864228	77918801	0	T	C	0.043	9.379172e-02	3.332418e-02	5.898195e-03	5.910868e-03	0.004893613	4.883046e-03	4.905900e-03	CHOL	YRI
16	rs12924014	77918984	0	T	C	0.043	9.379172e-02	3.332418e-02	5.898195e-03	5.910868e-03	0.004893613	4.883046e-03	4.905900e-03	CHOL	YRI
16	rs1366659	77921506	0	G	A	0.043	9.379172e-02	3.332418e-02	5.898195e-03	5.910868e-03	0.004893613	4.883046e-03	4.905900e-03	CHOL	YRI
16	rs433416	77922132	0	T	C	0.043	9.379172e-02	3.332418e-02	5.898195e-03	5.910868e-03	0.004893613	4.883046e-03	4.905900e-03	CHOL	YRI
16	rs442307	77923069	0	T	C	0.043	9.379172e-02	3.332418e-02	5.898195e-03	5.910868e-03	0.004893613	4.883046e-03	4.905900e-03	CHOL	YRI
16	rs1110749	77923504	0	C	A	0.043	9.379172e-02	3.332418e-02	5.898195e-03	5.910868e-03	0.004893613	4.883046e-03	4.905900e-03	CHOL	YRI
16	rs364537	77925315	0	G	A	0.043	9.379172e-02	3.332418e-02	5.898195e-03	5.910868e-03	0.004893613	4.883046e-03	4.905900e-03	CHOL	YRI
16	rs11644674	77925989	0	G	A	0.043	9.379172e-02	3.332418e-02	5.898195e-03	5.910868e-03	0.004893613	4.883046e-03	4.905900e-03	CHOL	YRI
16	rs440488	77926130	0	A	G	0.043	9.379172e-02	3.332418e-02	5.898195e-03	5.910868e-03	0.004893613	4.883046e-03	4.905900e-03	CHOL	YRI
16	rs397404	77926189	0	C	A	0.043	9.379172e-02	3.332418e-02	5.898195e-03	5.910868e-03	0.004893613	4.883046e-03	4.905900e-03	CHOL	YRI
16	rs382587	77926641	0	T	C	0.043	9.379172e-02	3.332418e-02	5.898195e-03	5.910868e-03	0.004893613	4.883046e-03	4.905900e-03	CHOL	YRI
16	rs447392	77929964	0	C	T	0.043	9.379172e-02	3.332418e-02	5.898195e-03	5.910868e-03	0.004893613	4.883046e-03	4.905900e-03	CHOL	YRI
16	rs423974	77930524	0	C	T	0.043	9.379172e-02	3.332418e-02	5.898195e-03	5.910868e-03	0.004893613	4.883046e-03	4.905900e-03	CHOL	YRI
16	rs7189833	77935481	0	C	A	0.043	9.379172e-02	3.332418e-02	5.898195e-03	5.910868e-03	0.004893613	4.883046e-03	4.905900e-03	CHOL	YRI
16	rs8062644	77939493	0	A	G	0.043	9.379172e-02	3.332418e-02	5.898195e-03	5.910868e-03	0.004893613	4.883046e-03	4.905900e-03	CHOL	YRI
16	rs1366660	77940068	0	A	G	0.043	9.379172e-02	3.332418e-02	5.898195e-03	5.910868e-03	0.004893613	4.883046e-03	4.905900e-03	CHOL	YRI
16	rs4887923	77940710	0	G	A	0.043	9.379172e-02	3.332418e-02	5.898195e-03	5.910868e-03	0.004893613	4.883046e-03	4.905900e-03	CHOL	YRI
16	rs387469	77941140	0	C	A	0.043	9.379172e-02	3.332418e-02	5.898195e-03	5.910868e-03	0.004893613	4.883046e-03	4.905900e-03	CHOL	YRI
16	rs17775098	77941229	0	T	G	0.043	9.379172e-02	3.332418e-02	5.898195e-03	5.910868e-03	0.004893613	4.883046e-03	4.905900e-03	CHOL	YRI
16	rs7200115	77941557	0	T	C	0.043	9.379172e-02	3.332418e-02	5.898195e-03	5.910868e-03	0.004893613	4.883046e-03	4.905900e-03	CHOL	YRI
16	rs17704468	77941589	0	T	C	0.043	9.379172e-02	3.332418e-02	5.898195e-03	5.910868e-03	0.004893613	4.883046e-03	4.905900e-03	CHOL	YRI
16	rs398995	77941857	0	G	T	0.043	9.379172e-02	3.332418e-02	5.898195e-03	5.910868e-03	0.004893613	4.883046e-03	4.905900e-03	CHOL	YRI
16	rs437626	77944653	0	C	T	0.043	9.379172e-02	3.332418e-02	5.898195e-03	5.910868e-03	0.004893613	4.883046e-03	4.905900e-03	CHOL	YRI
16	rs17718408	77945983	0	A	G	0.043	9.379172e-02	3.332418e-02	5.898195e-03	5.910868e-03	0.004893613	4.883046e-03	4.905900e-03	CHOL	YRI
16	rs12600310	77946534	0	C	T	0.043	9.379172e-02	3.332418e-02	5.898195e-03	5.910868e-03	0.004893613	4.883046e-03	4.905900e-03	CHOL	YRI
16	rs372335	77946697	0	A	C	0.043	9.379172e-02	3.332418e-02	5.898195e-03	5.910868e-03	0.004893613	4.883046e-03	4.905900e-03	CHOL	YRI
16	rs610243	77947720	0	A	G	0.043	9.379172e-02	3.332418e-02	5.898195e-03	5.910868e-03	0.004893613	4.883046e-03	4.905900e-03	CHOL	YRI
16	rs389643	77948191	0	A	G	0.043	9.379172e-02	3.332418e-02	5.898195e-03	5.910868e-03	0.004893613	4.883046e-03	4.905900e-03	CHOL	YRI
16	rs9927248	77949920	0	T	C	0.043	9.379172e-02	3.332418e-02	5.898195e-03	5.910868e-03	0.004893613	4.883046e-03	4.905900e-03	CHOL	YRI
16	rs17775218	77957645	0	A	G	0.043	9.379172e-02	3.332418e-02	5.898195e-03	5.910868e-03	0.004893613	4.883046e-03	4.905900e-03	CHOL	YRI
19	rs7252358	2609815	0	G	A	0.123	6.125007e-02	2.177842e-02	8.979432e-03	8.988782e-03	0.004925874	4.942671e-03	4.994745e-03	LDL	NAT
19	rs58209201	2615354	0	G	T	0.123	6.125007e-02	2.177842e-02	8.979432e-03	8.988782e-03	0.004925874	4.942671e-03	4.994745e-03	LDL	NAT
19	rs73526900	2615996	0	T	C	0.123	6.125007e-02	2.177842e-02	8.979432e-03	8.988782e-03	0.004925874	4.942671e-03	4.994745e-03	LDL	NAT
19	rs10411547	2617422	0	A	C	0.123	6.125007e-02	2.177842e-02	8.979432e-03	8.988782e-03	0.004925874	4.942671e-03	4.994745e-03	LDL	NAT
19	rs10417469	2618879	0	G	T	0.123	6.125007e-02	2.177842e-02	8.979432e-03	8.988782e-03	0.004925874	4.942671e-03	4.994745e-03	LDL	NAT
19	rs7257500	2619143	0	C	A	0.123	6.125007e-02	2.177842e-02	8.979432e-03	8.988782e-03	0.004925874	4.942671e-03	4.994745e-03	LDL	NAT
19	rs75537428	2620537	0	A	C	0.123	6.125007e-02	2.177842e-02	8.979432e-03	8.988782e-03	0.004925874	4.942671e-03	4.994745e-03	LDL	NAT
19	rs73528617	2620652	0	T	C	0.123	6.125007e-02	2.177842e-02	8.979432e-03	8.988782e-03	0.004925874	4.942671e-03	4.994745e-03	LDL	NAT
19	rs35150881	2621193	0	A	G	0.123	6.125007e-02	2.177842e-02	8.979432e-03	8.988782e-03	0.004925874	4.942671e-03	4.994745e-03	LDL	NAT
19	rs78758597	2621239	0	A	G	0.123	6.125007e-02	2.177842e-02	8.979432e-03	8.988782e-03	0.004925874	4.942671e-03	4.994745e-03	LDL	NAT
19	rs62123734	2622849	0	C	T	0.123	6.125007e-02	2.177842e-02	8.979432e-03	8.988782e-03	0.004925874	4.942671e-03	4.994745e-03	LDL	NAT
19	rs7254152	2627023	0	A	G	0.123	6.125007e-02	2.177842e-02	8.979432e-03	8.988782e-03	0.004925874	4.942671e-03	4.994745e-03	LDL	NAT
19	rs111479860	2627524	0	A	G	0.123	6.125007e-02	2.177842e-02	8.979432e-03	8.988782e-03	0.004925874	4.942671e-03	4.994745e-03	LDL	NAT
19	rs12462730	2627635	0	C	T	0.123	6.125007e-02	2.177842e-02	8.979432e-03	8.988782e-03	0.004925874	4.942671e-03	4.994745e-03	LDL	NAT
19	rs111586271	2628110	0	G	A	0.123	6.125007e-02	2.177842e-02	8.979432e-03	8.988782e-03	0.004925874	4.942671e-03	4.994745e-03	LDL	NAT
19	rs8101536	2629845	0	G	A	0.123	6.125007e-02	2.177842e-02	8.979432e-03	8.988782e-03	0.004925874	4.942671e-03	4.994745e-03	LDL	NAT
19	rs8102144	2630325	0	T	C	0.123	6.125007e-02	2.177842e-02	8.979432e-03	8.988782e-03	0.004925874	4.942671e-03	4.994745e-03	LDL	NAT
19	rs4251859	44163594	0	G	A	0.124	5.526708e-02	1.968732e-02	1.000000e-05	1.000000e-05	0.005005559	4.988743e-03	5.005322e-03	HDL	IBS
19	rs4251855	44163954	0	C	T	0.124	5.526708e-02	1.968732e-02	1.000000e-05	1.000000e-05	0.005005559	4.988743e-03	5.005322e-03	HDL	IBS
19	rs4251854	44163994	0	A	C	0.124	5.526708e-02	1.968732e-02	1.000000e-05	1.000000e-05	0.005005559	4.988743e-03	5.005322e-03	HDL	IBS
19	rs4251852	44164386	0	C	T	0.124	5.526708e-02	1.968732e-02	1.000000e-05	1.000000e-05	0.005005559	4.988743e-03	5.005322e-03	HDL	IBS
19	rs4251851	44164437	0	T	C	0.124	5.526708e-02	1.968732e-02	1.000000e-05	1.000000e-05	0.005005559	4.988743e-03	5.005322e-03	HDL	IBS
19	rs4251850	44164478	0	C	T	0.124	5.526708e-02	1.968732e-02	1.000000e-05	1.000000e-05	0.005005559	4.988743e-03	5.005322e-03	HDL	IBS
19	rs4251849	44164609	0	G	A	0.124	5.526708e-02	1.968732e-02	1.000000e-05	1.000000e-05	0.005005559	4.988743e-03	5.005322e-03	HDL	IBS
19	rs2283631	44165065	0	T	C	0.124	5.526708e-02	1.968732e-02	1.000000e-05	1.000000e-05	0.005005559	4.988743e-03	5.005322e-03	HDL	IBS
19	rs2283632	44165091	0	G	A	0.124	5.526708e-02	1.968732e-02	1.000000e-05	1.000000e-05	0.005005559	4.988743e-03	5.005322e-03	HDL	IBS
19	rs4251846	44165454	0	G	A	0.124	5.526708e-02	1.968732e-02	1.000000e-05	1.000000e-05	0.005005559	4.988743e-03	5.005322e-03	HDL	IBS
19	rs4251842	44166187	0	A	C	0.124	5.526708e-02	1.968732e-02	1.000000e-05	1.000000e-05	0.005005559	4.988743e-03	5.005322e-03	HDL	IBS
19	rs4251859	44163594	0	G	A	0.876	-5.526708e-02	1.968732e-02	1.000000e-05	1.000000e-05	0.005005559	4.988743e-03	5.005322e-03	HDL	YRI
19	rs4251855	44163954	0	C	T	0.876	-5.526708e-02	1.968732e-02	1.000000e-05	1.000000e-05	0.005005559	4.988743e-03	5.005322e-03	HDL	YRI
19	rs4251854	44163994	0	A	C	0.876	-5.526708e-02	1.968732e-02	1.000000e-05	1.000000e-05	0.005005559	4.988743e-03	5.005322e-03	HDL	YRI
19	rs4251852	44164386	0	C	T	0.876	-5.526708e-02	1.968732e-02	1.000000e-05	1.000000e-05	0.005005559	4.988743e-03	5.005322e-03	HDL	YRI
19	rs4251851	44164437	0	T	C	0.876	-5.526708e-02	1.968732e-02	1.000000e-05	1.000000e-05	0.005005559	4.988743e-03	5.005322e-03	HDL	YRI
19	rs4251850	44164478	0	C	T	0.876	-5.526708e-02	1.968732e-02	1.000000e-05	1.000000e-05	0.005005559	4.988743e-03	5.005322e-03	HDL	YRI
19	rs4251849	44164609	0	G	A	0.876	-5.526708e-02	1.968732e-02	1.000000e-05	1.000000e-05	0.005005559	4.988743e-03	5.005322e-03	HDL	YRI
19	rs2283631	44165065	0	T	C	0.876	-5.526708e-02	1.968732e-02	1.000000e-05	1.000000e-05	0.005005559	4.988743e-03	5.005322e-03	HDL	YRI
19	rs2283632	44165091	0	G	A	0.876	-5.526708e-02	1.968732e-02	1.000000e-05	1.000000e-05	0.005005559	4.988743e-03	5.005322e-03	HDL	YRI
19	rs4251846	44165454	0	G	A	0.876	-5.526708e-02	1.968732e-02	1.000000e-05	1.000000e-05	0.005005559	4.988743e-03	5.005322e-03	HDL	YRI
19	rs4251842	44166187	0	A	C	0.876	-5.526708e-02	1.968732e-02	1.000000e-05	1.000000e-05	0.005005559	4.988743e-03	5.005322e-03	HDL	YRI
16	rs1126047	77959075	0	G	A	0.046	8.962282e-02	3.201206e-02	5.902518e-03	5.915025e-03	0.005124586	5.113869e-03	5.137699e-03	CHOL	YRI
19	rs276181	31611957	0	G	A	0.021	1.295443e-01	4.653336e-02	8.364827e-03	8.392475e-03	0.005380256	5.366892e-03	5.390071e-03	LDL	NAT
19	rs276184	31613960	0	G	A	0.021	1.295443e-01	4.653336e-02	8.364827e-03	8.392475e-03	0.005380256	5.366892e-03	5.390071e-03	LDL	NAT
19	rs276186	31614584	0	G	A	0.021	1.295443e-01	4.653336e-02	8.364827e-03	8.392475e-03	0.005380256	5.366892e-03	5.390071e-03	LDL	NAT
19	rs12462411	31630450	0	C	T	0.021	1.295443e-01	4.653336e-02	8.364827e-03	8.392475e-03	0.005380256	5.366892e-03	5.390071e-03	LDL	NAT
16	rs2726034	28336882	0	T	C	0.536	-3.898617e-02	1.400575e-02	1.000000e-05	1.000000e-05	0.005385398	5.367584e-03	5.384870e-03	HDL	NAT
16	rs12444319	28338263	0	G	A	0.536	-3.898617e-02	1.400575e-02	1.000000e-05	1.000000e-05	0.005385398	5.367584e-03	5.384870e-03	HDL	NAT
16	rs149299	28485141	0	T	C	0.536	-3.898617e-02	1.400575e-02	1.000000e-05	1.000000e-05	0.005385398	5.367584e-03	5.384870e-03	HDL	NAT
16	rs151179	28487056	0	A	G	0.536	-3.898617e-02	1.400575e-02	1.000000e-05	1.000000e-05	0.005385398	5.367584e-03	5.384870e-03	HDL	NAT
16	rs151181	28490517	0	T	C	0.536	-3.898617e-02	1.400575e-02	1.000000e-05	1.000000e-05	0.005385398	5.367584e-03	5.384870e-03	HDL	NAT
16	rs151303	28492510	0	C	A	0.536	-3.898617e-02	1.400575e-02	1.000000e-05	1.000000e-05	0.005385398	5.367584e-03	5.384870e-03	HDL	NAT
16	rs151182	28495752	0	C	T	0.536	-3.898617e-02	1.400575e-02	1.000000e-05	1.000000e-05	0.005385398	5.367584e-03	5.384870e-03	HDL	NAT
16	rs34835	28499291	0	A	G	0.536	-3.898617e-02	1.400575e-02	1.000000e-05	1.000000e-05	0.005385398	5.367584e-03	5.384870e-03	HDL	NAT
16	rs27741	28504181	0	G	A	0.536	-3.898617e-02	1.400575e-02	1.000000e-05	1.000000e-05	0.005385398	5.367584e-03	5.384870e-03	HDL	NAT
16	rs40831	28508447	0	A	G	0.536	-3.898617e-02	1.400575e-02	1.000000e-05	1.000000e-05	0.005385398	5.367584e-03	5.384870e-03	HDL	NAT
16	rs40836	28510537	0	A	G	0.536	-3.898617e-02	1.400575e-02	1.000000e-05	1.000000e-05	0.005385398	5.367584e-03	5.384870e-03	HDL	NAT
16	rs40837	28510845	0	A	G	0.536	-3.898617e-02	1.400575e-02	1.000000e-05	1.000000e-05	0.005385398	5.367584e-03	5.384870e-03	HDL	NAT
16	rs181206	28513403	0	A	G	0.536	-3.898617e-02	1.400575e-02	1.000000e-05	1.000000e-05	0.005385398	5.367584e-03	5.384870e-03	HDL	NAT
16	rs181209	28514854	0	G	T	0.536	-3.898617e-02	1.400575e-02	1.000000e-05	1.000000e-05	0.005385398	5.367584e-03	5.384870e-03	HDL	NAT
16	rs17855750	28515228	0	A	C	0.536	-3.898617e-02	1.400575e-02	1.000000e-05	1.000000e-05	0.005385398	5.367584e-03	5.384870e-03	HDL	NAT
16	rs26528	28517709	0	T	C	0.536	-3.898617e-02	1.400575e-02	1.000000e-05	1.000000e-05	0.005385398	5.367584e-03	5.384870e-03	HDL	NAT
16	rs34833	28517905	0	C	T	0.536	-3.898617e-02	1.400575e-02	1.000000e-05	1.000000e-05	0.005385398	5.367584e-03	5.384870e-03	HDL	NAT
16	rs153109	28519096	0	T	C	0.536	-3.898617e-02	1.400575e-02	1.000000e-05	1.000000e-05	0.005385398	5.367584e-03	5.384870e-03	HDL	NAT
16	rs153107	28525305	0	T	G	0.536	-3.898617e-02	1.400575e-02	1.000000e-05	1.000000e-05	0.005385398	5.367584e-03	5.384870e-03	HDL	NAT
16	rs153103	28528623	0	T	C	0.536	-3.898617e-02	1.400575e-02	1.000000e-05	1.000000e-05	0.005385398	5.367584e-03	5.384870e-03	HDL	NAT
16	rs28698667	28533071	0	C	T	0.536	-3.898617e-02	1.400575e-02	1.000000e-05	1.000000e-05	0.005385398	5.367584e-03	5.384870e-03	HDL	NAT
16	rs4788085	28535003	0	A	G	0.536	-3.898617e-02	1.400575e-02	1.000000e-05	1.000000e-05	0.005385398	5.367584e-03	5.384870e-03	HDL	NAT
16	rs28772958	28535305	0	A	G	0.536	-3.898617e-02	1.400575e-02	1.000000e-05	1.000000e-05	0.005385398	5.367584e-03	5.384870e-03	HDL	NAT
16	rs2106480	28537971	0	T	C	0.536	-3.898617e-02	1.400575e-02	1.000000e-05	1.000000e-05	0.005385398	5.367584e-03	5.384870e-03	HDL	NAT
16	rs231972	28538336	0	A	C	0.536	-3.898617e-02	1.400575e-02	1.000000e-05	1.000000e-05	0.005385398	5.367584e-03	5.384870e-03	HDL	NAT
16	rs4788084	28539848	0	C	T	0.536	-3.898617e-02	1.400575e-02	1.000000e-05	1.000000e-05	0.005385398	5.367584e-03	5.384870e-03	HDL	NAT
16	rs12446550	28543381	0	G	A	0.536	-3.898617e-02	1.400575e-02	1.000000e-05	1.000000e-05	0.005385398	5.367584e-03	5.384870e-03	HDL	NAT
16	rs4788083	28545449	0	A	G	0.536	-3.898617e-02	1.400575e-02	1.000000e-05	1.000000e-05	0.005385398	5.367584e-03	5.384870e-03	HDL	NAT
16	rs9923079	28546620	0	C	T	0.536	-3.898617e-02	1.400575e-02	1.000000e-05	1.000000e-05	0.005385398	5.367584e-03	5.384870e-03	HDL	NAT
16	rs231975	28547251	0	C	T	0.536	-3.898617e-02	1.400575e-02	1.000000e-05	1.000000e-05	0.005385398	5.367584e-03	5.384870e-03	HDL	NAT
16	rs151227	28549508	0	G	A	0.536	-3.898617e-02	1.400575e-02	1.000000e-05	1.000000e-05	0.005385398	5.367584e-03	5.384870e-03	HDL	NAT
16	rs3785354	28550667	0	C	T	0.536	-3.898617e-02	1.400575e-02	1.000000e-05	1.000000e-05	0.005385398	5.367584e-03	5.384870e-03	HDL	NAT
16	rs151225	28553802	0	C	T	0.536	-3.898617e-02	1.400575e-02	1.000000e-05	1.000000e-05	0.005385398	5.367584e-03	5.384870e-03	HDL	NAT
16	rs1074631	28554108	0	G	A	0.536	-3.898617e-02	1.400575e-02	1.000000e-05	1.000000e-05	0.005385398	5.367584e-03	5.384870e-03	HDL	NAT
16	rs1074629	28554148	0	G	A	0.536	-3.898617e-02	1.400575e-02	1.000000e-05	1.000000e-05	0.005385398	5.367584e-03	5.384870e-03	HDL	NAT
16	rs2034874	28554699	0	C	T	0.536	-3.898617e-02	1.400575e-02	1.000000e-05	1.000000e-05	0.005385398	5.367584e-03	5.384870e-03	HDL	NAT
16	rs4787457	28555400	0	A	G	0.536	-3.898617e-02	1.400575e-02	1.000000e-05	1.000000e-05	0.005385398	5.367584e-03	5.384870e-03	HDL	NAT
16	rs151321	28555590	0	C	T	0.536	-3.898617e-02	1.400575e-02	1.000000e-05	1.000000e-05	0.005385398	5.367584e-03	5.384870e-03	HDL	NAT
16	rs4788081	28556147	0	T	C	0.536	-3.898617e-02	1.400575e-02	1.000000e-05	1.000000e-05	0.005385398	5.367584e-03	5.384870e-03	HDL	NAT
16	rs4788080	28558081	0	C	T	0.536	-3.898617e-02	1.400575e-02	1.000000e-05	1.000000e-05	0.005385398	5.367584e-03	5.384870e-03	HDL	NAT
16	rs79722818	28559261	0	C	T	0.536	-3.898617e-02	1.400575e-02	1.000000e-05	1.000000e-05	0.005385398	5.367584e-03	5.384870e-03	HDL	NAT
16	rs4788079	28559363	0	C	A	0.536	-3.898617e-02	1.400575e-02	1.000000e-05	1.000000e-05	0.005385398	5.367584e-03	5.384870e-03	HDL	NAT
16	rs4787456	28559573	0	C	T	0.536	-3.898617e-02	1.400575e-02	1.000000e-05	1.000000e-05	0.005385398	5.367584e-03	5.384870e-03	HDL	NAT
16	rs4788078	28559981	0	G	A	0.536	-3.898617e-02	1.400575e-02	1.000000e-05	1.000000e-05	0.005385398	5.367584e-03	5.384870e-03	HDL	NAT
16	rs13332927	28560344	0	C	T	0.536	-3.898617e-02	1.400575e-02	1.000000e-05	1.000000e-05	0.005385398	5.367584e-03	5.384870e-03	HDL	NAT
16	rs13331170	28561982	0	T	C	0.536	-3.898617e-02	1.400575e-02	1.000000e-05	1.000000e-05	0.005385398	5.367584e-03	5.384870e-03	HDL	NAT
16	rs151228	28563026	0	A	G	0.536	-3.898617e-02	1.400575e-02	1.000000e-05	1.000000e-05	0.005385398	5.367584e-03	5.384870e-03	HDL	NAT
16	rs62034351	28565489	0	G	A	0.536	-3.898617e-02	1.400575e-02	1.000000e-05	1.000000e-05	0.005385398	5.367584e-03	5.384870e-03	HDL	NAT
16	rs7187604	28565953	0	A	G	0.536	-3.898617e-02	1.400575e-02	1.000000e-05	1.000000e-05	0.005385398	5.367584e-03	5.384870e-03	HDL	NAT
16	rs3859172	28566158	0	G	T	0.536	-3.898617e-02	1.400575e-02	1.000000e-05	1.000000e-05	0.005385398	5.367584e-03	5.384870e-03	HDL	NAT
16	rs231970	28567004	0	A	G	0.536	-3.898617e-02	1.400575e-02	1.000000e-05	1.000000e-05	0.005385398	5.367584e-03	5.384870e-03	HDL	NAT
16	rs151320	28568678	0	C	T	0.536	-3.898617e-02	1.400575e-02	1.000000e-05	1.000000e-05	0.005385398	5.367584e-03	5.384870e-03	HDL	NAT
16	rs4788076	28570005	0	C	T	0.536	-3.898617e-02	1.400575e-02	1.000000e-05	1.000000e-05	0.005385398	5.367584e-03	5.384870e-03	HDL	NAT
16	rs13331691	28570050	0	A	G	0.536	-3.898617e-02	1.400575e-02	1.000000e-05	1.000000e-05	0.005385398	5.367584e-03	5.384870e-03	HDL	NAT
16	rs508022	28573963	0	C	T	0.536	-3.898617e-02	1.400575e-02	1.000000e-05	1.000000e-05	0.005385398	5.367584e-03	5.384870e-03	HDL	NAT
16	rs480400	28574615	0	A	G	0.536	-3.898617e-02	1.400575e-02	1.000000e-05	1.000000e-05	0.005385398	5.367584e-03	5.384870e-03	HDL	NAT
16	rs151232	28580333	0	T	C	0.536	-3.898617e-02	1.400575e-02	1.000000e-05	1.000000e-05	0.005385398	5.367584e-03	5.384870e-03	HDL	NAT
16	rs56272201	28580685	0	A	G	0.536	-3.898617e-02	1.400575e-02	1.000000e-05	1.000000e-05	0.005385398	5.367584e-03	5.384870e-03	HDL	NAT
16	rs56396270	28580829	0	C	T	0.536	-3.898617e-02	1.400575e-02	1.000000e-05	1.000000e-05	0.005385398	5.367584e-03	5.384870e-03	HDL	NAT
16	rs151231	28582849	0	A	G	0.536	-3.898617e-02	1.400575e-02	1.000000e-05	1.000000e-05	0.005385398	5.367584e-03	5.384870e-03	HDL	NAT
16	rs12447461	28582941	0	C	A	0.536	-3.898617e-02	1.400575e-02	1.000000e-05	1.000000e-05	0.005385398	5.367584e-03	5.384870e-03	HDL	NAT
16	rs151230	28583215	0	G	A	0.536	-3.898617e-02	1.400575e-02	1.000000e-05	1.000000e-05	0.005385398	5.367584e-03	5.384870e-03	HDL	NAT
16	rs112191041	28583362	0	A	G	0.536	-3.898617e-02	1.400575e-02	1.000000e-05	1.000000e-05	0.005385398	5.367584e-03	5.384870e-03	HDL	NAT
16	rs111693583	28583610	0	C	T	0.536	-3.898617e-02	1.400575e-02	1.000000e-05	1.000000e-05	0.005385398	5.367584e-03	5.384870e-03	HDL	NAT
16	rs11074911	28583865	0	C	T	0.536	-3.898617e-02	1.400575e-02	1.000000e-05	1.000000e-05	0.005385398	5.367584e-03	5.384870e-03	HDL	NAT
16	rs151229	28584937	0	G	A	0.536	-3.898617e-02	1.400575e-02	1.000000e-05	1.000000e-05	0.005385398	5.367584e-03	5.384870e-03	HDL	NAT
16	rs7193402	28586127	0	T	C	0.536	-3.898617e-02	1.400575e-02	1.000000e-05	1.000000e-05	0.005385398	5.367584e-03	5.384870e-03	HDL	NAT
16	rs7186573	28587389	0	T	C	0.536	-3.898617e-02	1.400575e-02	1.000000e-05	1.000000e-05	0.005385398	5.367584e-03	5.384870e-03	HDL	NAT
16	rs62034358	28587597	0	G	T	0.536	-3.898617e-02	1.400575e-02	1.000000e-05	1.000000e-05	0.005385398	5.367584e-03	5.384870e-03	HDL	NAT
16	rs12445823	28588049	0	A	C	0.536	-3.898617e-02	1.400575e-02	1.000000e-05	1.000000e-05	0.005385398	5.367584e-03	5.384870e-03	HDL	NAT
16	rs12445744	28588395	0	A	C	0.536	-3.898617e-02	1.400575e-02	1.000000e-05	1.000000e-05	0.005385398	5.367584e-03	5.384870e-03	HDL	NAT
16	rs12448429	28588443	0	C	T	0.536	-3.898617e-02	1.400575e-02	1.000000e-05	1.000000e-05	0.005385398	5.367584e-03	5.384870e-03	HDL	NAT
16	rs4787455	28589455	0	G	A	0.536	-3.898617e-02	1.400575e-02	1.000000e-05	1.000000e-05	0.005385398	5.367584e-03	5.384870e-03	HDL	NAT
16	rs11641853	28589719	0	A	G	0.536	-3.898617e-02	1.400575e-02	1.000000e-05	1.000000e-05	0.005385398	5.367584e-03	5.384870e-03	HDL	NAT
16	rs7190771	28590030	0	G	A	0.536	-3.898617e-02	1.400575e-02	1.000000e-05	1.000000e-05	0.005385398	5.367584e-03	5.384870e-03	HDL	NAT
16	rs112047757	28590862	0	C	T	0.536	-3.898617e-02	1.400575e-02	1.000000e-05	1.000000e-05	0.005385398	5.367584e-03	5.384870e-03	HDL	NAT
16	rs112831778	28590989	0	C	T	0.536	-3.898617e-02	1.400575e-02	1.000000e-05	1.000000e-05	0.005385398	5.367584e-03	5.384870e-03	HDL	NAT
16	rs9924471	28591530	0	G	A	0.536	-3.898617e-02	1.400575e-02	1.000000e-05	1.000000e-05	0.005385398	5.367584e-03	5.384870e-03	HDL	NAT
16	rs72622207	28591755	0	G	A	0.536	-3.898617e-02	1.400575e-02	1.000000e-05	1.000000e-05	0.005385398	5.367584e-03	5.384870e-03	HDL	NAT
16	rs139356180	28593131	0	T	G	0.536	-3.898617e-02	1.400575e-02	1.000000e-05	1.000000e-05	0.005385398	5.367584e-03	5.384870e-03	HDL	NAT
16	rs4788074	28593597	0	G	A	0.536	-3.898617e-02	1.400575e-02	1.000000e-05	1.000000e-05	0.005385398	5.367584e-03	5.384870e-03	HDL	NAT
16	rs4788073	28594549	0	A	G	0.536	-3.898617e-02	1.400575e-02	1.000000e-05	1.000000e-05	0.005385398	5.367584e-03	5.384870e-03	HDL	NAT
16	rs17640009	28595700	0	A	G	0.536	-3.898617e-02	1.400575e-02	1.000000e-05	1.000000e-05	0.005385398	5.367584e-03	5.384870e-03	HDL	NAT
16	rs10521145	28596884	0	G	A	0.536	-3.898617e-02	1.400575e-02	1.000000e-05	1.000000e-05	0.005385398	5.367584e-03	5.384870e-03	HDL	NAT
16	rs62034359	28600091	0	C	T	0.536	-3.898617e-02	1.400575e-02	1.000000e-05	1.000000e-05	0.005385398	5.367584e-03	5.384870e-03	HDL	NAT
16	rs13336311	28600277	0	C	T	0.536	-3.898617e-02	1.400575e-02	1.000000e-05	1.000000e-05	0.005385398	5.367584e-03	5.384870e-03	HDL	NAT
16	rs17639997	28600282	0	G	T	0.536	-3.898617e-02	1.400575e-02	1.000000e-05	1.000000e-05	0.005385398	5.367584e-03	5.384870e-03	HDL	NAT
16	rs4149409	28601802	0	G	A	0.536	-3.898617e-02	1.400575e-02	1.000000e-05	1.000000e-05	0.005385398	5.367584e-03	5.384870e-03	HDL	NAT
16	rs2291937	28602449	0	T	G	0.536	-3.898617e-02	1.400575e-02	1.000000e-05	1.000000e-05	0.005385398	5.367584e-03	5.384870e-03	HDL	NAT
16	rs11401	28602991	0	A	G	0.536	-3.898617e-02	1.400575e-02	1.000000e-05	1.000000e-05	0.005385398	5.367584e-03	5.384870e-03	HDL	NAT
16	rs762634	28603335	0	T	C	0.536	-3.898617e-02	1.400575e-02	1.000000e-05	1.000000e-05	0.005385398	5.367584e-03	5.384870e-03	HDL	NAT
16	rs710410	28603342	0	A	G	0.536	-3.898617e-02	1.400575e-02	1.000000e-05	1.000000e-05	0.005385398	5.367584e-03	5.384870e-03	HDL	NAT
16	rs1059491	28603655	0	T	G	0.536	-3.898617e-02	1.400575e-02	1.000000e-05	1.000000e-05	0.005385398	5.367584e-03	5.384870e-03	HDL	NAT
16	rs187570477	28604122	0	A	G	0.536	-3.898617e-02	1.400575e-02	1.000000e-05	1.000000e-05	0.005385398	5.367584e-03	5.384870e-03	HDL	NAT
16	rs190899427	28604124	0	G	A	0.536	-3.898617e-02	1.400575e-02	1.000000e-05	1.000000e-05	0.005385398	5.367584e-03	5.384870e-03	HDL	NAT
16	rs11647881	28606173	0	C	A	0.536	-3.898617e-02	1.400575e-02	1.000000e-05	1.000000e-05	0.005385398	5.367584e-03	5.384870e-03	HDL	NAT
16	rs7192559	28630188	0	T	C	0.536	-3.898617e-02	1.400575e-02	1.000000e-05	1.000000e-05	0.005385398	5.367584e-03	5.384870e-03	HDL	NAT
16	rs1968752	28631585	0	T	G	0.536	-3.898617e-02	1.400575e-02	1.000000e-05	1.000000e-05	0.005385398	5.367584e-03	5.384870e-03	HDL	NAT
16	rs62036613	28823097	0	A	G	0.536	-3.898617e-02	1.400575e-02	1.000000e-05	1.000000e-05	0.005385398	5.367584e-03	5.384870e-03	HDL	NAT
16	rs62036614	28824685	0	T	C	0.536	-3.898617e-02	1.400575e-02	1.000000e-05	1.000000e-05	0.005385398	5.367584e-03	5.384870e-03	HDL	NAT
16	rs2008514	28825605	0	G	A	0.536	-3.898617e-02	1.400575e-02	1.000000e-05	1.000000e-05	0.005385398	5.367584e-03	5.384870e-03	HDL	NAT
16	rs28472312	28826049	0	C	T	0.536	-3.898617e-02	1.400575e-02	1.000000e-05	1.000000e-05	0.005385398	5.367584e-03	5.384870e-03	HDL	NAT
16	rs62036616	28826307	0	A	G	0.536	-3.898617e-02	1.400575e-02	1.000000e-05	1.000000e-05	0.005385398	5.367584e-03	5.384870e-03	HDL	NAT
16	rs148566564	28828381	0	C	T	0.536	-3.898617e-02	1.400575e-02	1.000000e-05	1.000000e-05	0.005385398	5.367584e-03	5.384870e-03	HDL	NAT
